# Supplementary material for: Adenosine-to-Inosine RNA Editing Within Corticolimbic Brain Regions Is Regulated in Response to Chronic Social Defeat Stress in Mice
Source: Front Psychiatry. 2019 Apr 26;10:277. doi: 10.3389/fpsyt.2019.00277 (PMC6512728; doi:10.3389/fpsyt.2019.00277)
Supplement: Supplementary file 1 [file Table_1.xlsx]

## Sheet: Mouse Primers For Multiplex PCR
Well	Primer ID	Forward Primer	Reverse Primer
Well1	2310022A10Rik	GCGTTATCGAGGTCTGAGACAGGATCTCACTCTGT	GTGCTCTTCCGATCTAAGTCTTCCTCAACTATACAGC
Well1	2610002M06Rik	GCGTTATCGAGGTCAGCCAACATGTGGATACTAGA	GTGCTCTTCCGATCTAATGAGCTGGGTATGGTGGTA
Well1	AI607873	GCGTTATCGAGGTCCAACACCATCCAATAGTCTCCT	GTGCTCTTCCGATCTATAGCACTGAGAGCCCTAGAT
Well1	Acan	GCGTTATCGAGGTCCTGACCTCAGTGGTGACTTC	GTGCTCTTCCGATCTTATGGGACCAGGGGACTTC
Well1	Adarb1	GCGTTATCGAGGTCTCAAGAAGCCCTCAAAAGTGTT	GTGCTCTTCCGATCTCCGTTGGAGAGCGGAATAC
Well1	Agl	GCGTTATCGAGGTCTCATTCATAGCCAGGGAATGGT	GTGCTCTTCCGATCTGGTGGCACACATGATAGTCTTC
Well1	Agphd1	GCGTTATCGAGGTCCATTCTCACAGGGCAGTGGT	GTGCTCTTCCGATCTGGCAAGGGTTCATCATGTAGA
Well1	Als2cl	GCGTTATCGAGGTCAGTAACCTACAGTGTACCTATGT	GTGCTCTTCCGATCTTAATTGTGGCCATCACCCAGAA
Well1	Ankrd28	GCGTTATCGAGGTCCGTCTAAAGCAAACTTCAGTGC	GTGCTCTTCCGATCTGACTTCATCTGCGTCTGTCTC
Well1	HPCAL4	GCGTTATCGAGGTCGACTTGCTTTGCAATCCTGTT	GTGCTCTTCCGATCTTAGCTGAAGAAAGGACTCACT
Well1	PDCD7	GCGTTATCGAGGTCCCGCTGCACTACAGACA	GTGCTCTTCCGATCTGGTGGCACCGGGAAGAA
Well2	2610044O15Rik	GCGTTATCGAGGTCGCTGTGCGGGCTTGAAT	GTGCTCTTCCGATCTACATCACCTCTTCATAGAGACT
Well2	2900026A02Rik	GCGTTATCGAGGTCGTGTGTAGGGCGGGAGTA	GTGCTCTTCCGATCTGGGAACCTGGGTATTTGGAGA
Well2	4831440E17Rik	GCGTTATCGAGGTCGAAGGTGTTCAGTCCCCTAGA	GTGCTCTTCCGATCTGTTCCATGCCCATTCCTCTATT
Well2	Ankrd28	GCGTTATCGAGGTCTGCCTGGCTTCAGATGTTTTC	GTGCTCTTCCGATCTTCTGTTACCTGAAAGGCAGTC
Well2	Apaf1	GCGTTATCGAGGTCCTCTTGGCACTCAGCATGTAC	GTGCTCTTCCGATCTGACTCTTGAAAGTCGTGGAGA
Well2	Arhgef9	GCGTTATCGAGGTCCACACGCACACATAGACCTT	GTGCTCTTCCGATCTGGGAGGAAACAAGGTTAAGAAC
Well2	Armc9	GCGTTATCGAGGTCCTCCAGATTTACCTGCCACAT	GTGCTCTTCCGATCTAATTTCAGCAGAACCAACAGA
Well2	Atl3	GCGTTATCGAGGTCCACTGTGACTTGAATTCCTACA	GTGCTCTTCCGATCTCCTGTAAGAAAGCGTTCTGGT
Well2	Atxn3	GCGTTATCGAGGTCGTTTGGTTTGGTTTGGTTGT	GTGCTCTTCCGATCTCTACAGCTGCCCAACTCTTC
Well2	SDC3	GCGTTATCGAGGTCCTGCAGCAAGAGCTTAGGAT	GTGCTCTTCCGATCTGGCCTCTCTGTAGATCTGTAC
Well2	ZNF362	GCGTTATCGAGGTCGCTCCGTAGAAGAGGGAAC	GTGCTCTTCCGATCTCCATCAGCTGCTCTTTGATCT
Well3	3830431G21Rik	GCGTTATCGAGGTCTCATTCTCGAAGGAGGCGATAC	GTGCTCTTCCGATCTTCATCATGGCAACTAGGTAGC
Well3	4933404O12Rik	GCGTTATCGAGGTCAAGATCTACACCCTTGCTGATC	GTGCTCTTCCGATCTAGTAGGGCAATGAGAAACACA
Well3	9930104L06Rik	GCGTTATCGAGGTCTACAGGGCGTAGTGCAGAGA	GTGCTCTTCCGATCTAGTAAGAAAACAAAGCCACTTTC
Well3	Atxn3	GCGTTATCGAGGTCGATGTTAGGCAGTGTGGATGT	GTGCTCTTCCGATCTTCATAGCTCTACACTTGTTAGGA
Well3	BC004004	GCGTTATCGAGGTCGAGGCAGGTGCATATCTTTTGA	GTGCTCTTCCGATCTAGATGTACACTGTCCTCCTCT
Well3	Bbs1	GCGTTATCGAGGTCCCTTTCATCCCAGGAGACAGA	GTGCTCTTCCGATCTGAAGAACTAGGCTCCAACAGA
Well3	Bfar	GCGTTATCGAGGTCAAAAGGCTAATATAGACTGGGTGT	GTGCTCTTCCGATCTGAGGTTAGGGCTACTGACCAT
Well3	Blcap	GCGTTATCGAGGTCTGCCCGGCAGAGATCAT	GTGCTCTTCCGATCTGCAGTGGTACAGGAAACAATT
Well3	Bri3bp	GCGTTATCGAGGTCGACCAAAAGCCAGGTATGGTA	GTGCTCTTCCGATCTTGGCTTTAGAGTCTACATTTGGTC
Well3	C1ql1	GCGTTATCGAGGTCCTCTGAGCGAGCAGAGC	GTGCTCTTCCGATCTGGCACCGTGGTATAGGT
Well3	C330018D20Rik	GCGTTATCGAGGTCACTGAACATACCTAAGCATAAAGTA	GTGCTCTTCCGATCTCTAACTCACCCTGAGCACTTA
Well4	3830431G21Rik	GCGTTATCGAGGTCAAGCTGCCTGAGTCTATCAGT	GTGCTCTTCCGATCTATGGATGTTTTGTCTGCATGT
Well4	A330023F24Rik	GCGTTATCGAGGTCTGTTTGGTTTAGAGGCAGTGA	GTGCTCTTCCGATCTTCAGACGAGCCATACTGATGT
Well4	A830010M20Rik	GCGTTATCGAGGTCGAGTCAGCTCTCTCCTTCCAC	GTGCTCTTCCGATCTACCCTCTATTGAGTGCTTACA
Well4	Cacna1d	GCGTTATCGAGGTCCAGCTGGTGATGATGAGGTAA	GTGCTCTTCCGATCTAGGATATAGCCCGTCGGATTT
Well4	Ccdc157	GCGTTATCGAGGTCTGCCTGGCTTCTTATTGGTAC	GTGCTCTTCCGATCTCCATACAGGACACACATTGTC
Well4	Cdh22	GCGTTATCGAGGTCGCTTTCTGGCATCCAATTAAAGA	GTGCTCTTCCGATCTCCCAGAGAAATGACATGACGT
Well4	Cdk13	GCGTTATCGAGGTCGCCTCCTCCTCTTGCTTCA	GTGCTCTTCCGATCTGGGAGCTCACATCCTCGTACT
Well4	Cds2	GCGTTATCGAGGTCCAGCTAATGAAGTAGCAACAGT	GTGCTCTTCCGATCTTAGCCTGACCAGATAGAGCAC
Well4	Nova2?	GCGTTATCGAGGTCAAGCGCCATCCGGAATTGA	GTGCTCTTCCGATCTGGTTGTCTATGCCTCCGATGA
Well4	SH3BP2	GCGTTATCGAGGTCCAGCCATCAGAGCCTGTT	GTGCTCTTCCGATCTTCCAGCCACTCCTTTAGTAGTT
Well4	Grik5	GCGTTATCGAGGTCGTCCGCGAGATGCGACTC	GTGCTCTTCCGATCTCTGGATGCGCCTGCACT
Well5	2900026A02Rik	GCGTTATCGAGGTCGGAAGTGTCTTAGGGTTTCTACT	GTGCTCTTCCGATCTGTTCATCACCAAAGTCAGGAC
Well5	4833442J19Rik	GCGTTATCGAGGTCGTGTCACAGCAAAGGAATGAA	GTGCTCTTCCGATCTCCTCTGTAGGAGGTATTCAACA
Well5	4933407H18Rik	GCGTTATCGAGGTCGGGCAGGAAGATCAATACAAGT	GTGCTCTTCCGATCTATGTAAGTTTGGCTGGCTTAGA
Well5	Bri3bp	GCGTTATCGAGGTCGCAGGGTCTCTCTACATAGC	GTGCTCTTCCGATCTAATAAGCTGTCCACGGAATGA
Well5	Cadps	GCGTTATCGAGGTCGGATGTCCTTCGTGATAAGGT	GTGCTCTTCCGATCTGGTCTTGCTGTTTAAGGTGGA
Well5	Calcrl	GCGTTATCGAGGTCATCCTGTGGTATATGCACTCT	GTGCTCTTCCGATCTTCCCTTCATGTAAAATGGTTGA
Well5	Camk4	GCGTTATCGAGGTCCTTTCCCTGGATCTGGGGTTA	GTGCTCTTCCGATCTTGGCTTAATGTGGCTCATGAC
Well5	Car5b	GCGTTATCGAGGTCGTTTAGGTGTAAACTTCCTGGT	GTGCTCTTCCGATCTGCAACTTGCATGTTCTGTTAA
Well5	Cbfa2t2	GCGTTATCGAGGTCGTGGCACATACCTGTAATCCT	GTGCTCTTCCGATCTGCTGCACATAACTTAGCACCT
Well5	Ccdc157	GCGTTATCGAGGTCGGGTCTCTCTGTATAGTGCT	GTGCTCTTCCGATCTAGATGGGTATGTGGTGACATAT
Well5	Gnl3l	GCGTTATCGAGGTCTATCTGGCAAGACCCTTTCTC	GTGCTCTTCCGATCTGTTCACTTTTCGAGACGGAGT
Well5	Nt5dc3	GCGTTATCGAGGTCTTAGGGAGCCGATCCATTCT	GTGCTCTTCCGATCTTCCACCCAATGAAAGGAAATCA
Well6	4933407H18Rik	GCGTTATCGAGGTCTAATTGGGTCTGCGGCTTTT	GTGCTCTTCCGATCTCTGAAGGACTGCTATCACAAC
Well6	Bri3bp	GCGTTATCGAGGTCGGAAACGGAGTTACAGATGTTT	GTGCTCTTCCGATCTTTTGAACTAGGGACCTTCAGA
Well6	Ccrl1	GCGTTATCGAGGTCAAAACTGCTCTCTGCCTCT	GTGCTCTTCCGATCTCTTTGCCCACTTGTTTACTCT
Well6	Cdh1	GCGTTATCGAGGTCCTCCTTCCCTGAGTGTGTAGA	GTGCTCTTCCGATCTCTGGGGCAGATCATAGCTCAA
Well6	Cdk7	GCGTTATCGAGGTCGCATGTATGGAAGTGGATCTCTAA	GTGCTCTTCCGATCTGTCCATAAACAAAGCACAGGT
Well6	Cds2	GCGTTATCGAGGTCGTGAGCTAACGCATGTAAGC	GTGCTCTTCCGATCTACGTGCTCACTTTACAGAACA
Well6	Celf4	GCGTTATCGAGGTCAGTGTACAATGGGGCCTAGT	GTGCTCTTCCGATCTTCATAGAATCGCTCTAAGCTGT
Well6	Cenpp	GCGTTATCGAGGTCGTGAGACAGAGGCCAAAGGAT	GTGCTCTTCCGATCTAGTAACTGGCAAAAGAGATGGT
Well6	Nup155	GCGTTATCGAGGTCAACTTATAGGCTATGCCAGGTT	GTGCTCTTCCGATCTAAGAGAGAACATAAAGGGCTGT
Well6	Ovca2	GCGTTATCGAGGTCGGAACGCTCTCTGTAACCTCT	GTGCTCTTCCGATCTTGTGTATGAGATGGCATGTGT
Well6	Sh2d5	GCGTTATCGAGGTCACTTCTTAGGTGGTGGTGGT	GTGCTCTTCCGATCTCCCTCTGCTTCCAAAGGTAATC
Well6	Tbc1d24	GCGTTATCGAGGTCGGTGCCTTAGTTCCAGTACTC	GTGCTCTTCCGATCTAATAGCCCAGAACAGGGTGTC
Well7	4933407H18Rik	GCGTTATCGAGGTCACATGGTCTCTCTTTGGAACC	GTGCTCTTCCGATCTGGTTACTATACGCATCGGTGA
Well7	Cdk7	GCGTTATCGAGGTCTCCATCACGCTAATGCTTGTT	GTGCTCTTCCGATCTTGTGGAAAGTGAGCACACAGT
Well7	Cep97	GCGTTATCGAGGTCCAGCCGGAAATGGCAGT	GTGCTCTTCCGATCTCCAGGTTAGCCTGAATCTCA
Well7	Chrnb1	GCGTTATCGAGGTCCATTGTTGGGAGTTTGAGACC	GTGCTCTTCCGATCTGGCGCTTGTAAGAATCTTGTTT
Well7	Cisd2	GCGTTATCGAGGTCTCCCTGGAACTGGAATTAACA	GTGCTCTTCCGATCTATCCTCAGTACCATGAGTGGA
Well7	Cog3	GCGTTATCGAGGTCAATTGCTCCATTTCACACTGA	GTGCTCTTCCGATCTGGTCTACGTCCTTCTTAGAGT
Well7	Commd2	GCGTTATCGAGGTCCTACATGTATGTCTGTGCACCT	GTGCTCTTCCGATCTAGCCTTTGGATGAAAACACAC
Well7	Copa	GCGTTATCGAGGTCAAGACCTGGTGGTATCAGCTA	GTGCTCTTCCGATCTAGATCTTCACTTGCCGGTCAT
Well7	CCNYL1	GCGTTATCGAGGTCAAGTTGAAGGGAAAGGTGACTT	GTGCTCTTCCGATCTCCACTTTAATAGCCTCCCTTGA
Well7	KIF1A	GCGTTATCGAGGTCAGAAGAGCCAGAGGATGAAGT	GTGCTCTTCCGATCTGAGGACAAACTGGAACTGGAC
Well7	Grik5	GCGTTATCGAGGTCGTCCGCGAGATGCGACTC	GTGCTCTTCCGATCTTCATTCGTGCTCGGTCA
Well8	4933407H18Rik	GCGTTATCGAGGTCATAGATCATATTGGCCAGGAGGT	GTGCTCTTCCGATCTGATTTGAAGCTTTATTGCATTGT
Well8	6030458C11Rik	GCGTTATCGAGGTCCTGAGATGACGGGGTTTCTC	GTGCTCTTCCGATCTTGACTGCCAAGAAAATGACAC
Well8	8430429K09Rik	GCGTTATCGAGGTCCACAACCATGTGTAACTCCAGT	GTGCTCTTCCGATCTATAAAAGGAGAGGCTGCAAGT
Well8	Cnnm1	GCGTTATCGAGGTCTTACGGGTGCTGCGGAAC	GTGCTCTTCCGATCTGCCACGGGAAGTGAACC
Well8	Commd2	GCGTTATCGAGGTCCATTGCATTGGGGCTTGTAGA	GTGCTCTTCCGATCTTTGCTTATGTGCATGTTTGTAC
Well8	Coq3	GCGTTATCGAGGTCGTGGATGCTGGGGTTTGA	GTGCTCTTCCGATCTGCACTACTGGCATTTGATAGC
Well8	Dagla	GCGTTATCGAGGTCACTGAGCCATCAGGGACATAC	GTGCTCTTCCGATCTGGTGTCAATCTGAACTGGAAC
Well8	Dcaf10	GCGTTATCGAGGTCTTTCTTTGTATAGACCAGACTGC	GTGCTCTTCCGATCTCCAAAGGAAGCTTTACCAACAGT
Well8	Dclre1c	GCGTTATCGAGGTCAGGCTCACCATGGCTAGAATA	GTGCTCTTCCGATCTTCCAGATGTGGGATCCTTGAA
Well8	Ddx19b	GCGTTATCGAGGTCCAACATGGTAGTTCATGCCTAT	GTGCTCTTCCGATCTAACCCCACTCCTTTATTCAACA
Well8	Agl	GCGTTATCGAGGTCTTCATAGCCAGGGAATGGT	GTGCTCTTCCGATCTGTGGCACACATGATAGTCTTC
Well8	Jmjd4	GCGTTATCGAGGTCGAATAGCAGTGAAACCAAAAGT	GTGCTCTTCCGATCTCAGGTGTATGCACAGGCTATT
Well9	Coq3	GCGTTATCGAGGTCTTCCGTATGCTGTTCTTTGAA	GTGCTCTTCCGATCTCTCATTGAAACCACCACCAGT
Well9	Cybasc3	GCGTTATCGAGGTCGTCTCTGCTCCCTCAGAAGTT	GTGCTCTTCCGATCTGGTAAGGAAAGCAGCCCAAAA
Well9	Cyfip2	GCGTTATCGAGGTCTTTTCGGCGACATGCAGATA	GTGCTCTTCCGATCTCGGTACTCTTCATCCGACTT
Well9	D930048N14Rik	GCGTTATCGAGGTCTTTGAGGTAGGGTGTCTCTACA	GTGCTCTTCCGATCTGCCACAAGCTATGTTTAAGTCC
Well9	D9Ertd402e	GCGTTATCGAGGTCCTAAGTAGATTTGGTGGCACAC	GTGCTCTTCCGATCTACGGTACAATCCAAGCAATTTTC
Well9	Dact3	GCGTTATCGAGGTCCTACATCTCGGCGCTCCT	GTGCTCTTCCGATCTGGGTTCGGGTGGAACCTC
Well9	Dcp2	GCGTTATCGAGGTCTTGGCTCTTAAGCTGCAGTAC	GTGCTCTTCCGATCTTTCATAGCACATCAGGAGTGT
Well9	Ddhd2	GCGTTATCGAGGTCCTCCTCTGATTTCCACAGGTC	GTGCTCTTCCGATCTGCTTGCTCATCCAGTATTACC
Well9	Ddx19b	GCGTTATCGAGGTCTTGGTGTAGGGTCTCACTGTT	GTGCTCTTCCGATCTGCCAATTTTGCTACGCTGATT
Well9	Depdc5	GCGTTATCGAGGTCCTTTGGGGCTGGAAAGATGAC	GTGCTCTTCCGATCTTCTAAATGGAGTGGAGCTGTC
Well9	Dnajc1	GCGTTATCGAGGTCTGAAGCCCTGAGAGTCTATCC	GTGCTCTTCCGATCTTTTGGAACAAAGCCAGGTATTC
Well10	Coq3	GCGTTATCGAGGTCAATAACTGGTGGTGGTTTCAA	GTGCTCTTCCGATCTTCACACCCAAGCCATAAGC
Well10	Dnajc1	GCGTTATCGAGGTCCCTAGTCTTCCCCAAACAGC	GTGCTCTTCCGATCTAAACCAGCTACCCTGTTCTTC
Well10	Dph3	GCGTTATCGAGGTCTTCTTCTAGAGGACCGGTGTT	GTGCTCTTCCGATCTTAATGGCTGCCTAGAACCATAC
Well10	Dtx3l	GCGTTATCGAGGTCTGTAACCTAGACTGGCCTCTC	GTGCTCTTCCGATCTATCATCCAAAGGGAAAGGTC
Well10	Ebna1bp2	GCGTTATCGAGGTCAAAGATGGAGAAGTTTGCACAT	GTGCTCTTCCGATCTCCTGCAGCTACCAAAAGAGA
Well10	Ecm2	GCGTTATCGAGGTCGTGAGACAGAGGCCAAAGGAT	GTGCTCTTCCGATCTAGTAACTGGCAAAAGAGATGGT
Well10	Elac1	GCGTTATCGAGGTCAGGAGTATCGACTTCCTTCTTTC	GTGCTCTTCCGATCTCAAACCAAAGCCCCACATACT
Well10	Entpd1	GCGTTATCGAGGTCGTTCTTTTCAAGATAGGACTTCACT	GTGCTCTTCCGATCTTTCCAACATATTGGCAGCAGT
Well10	Eps8l1	GCGTTATCGAGGTCCAGGACACACCAGAGTTAAAGA	GTGCTCTTCCGATCTGAATCCAGGTTTGTGCGATGT
Well10	Exoc8	GCGTTATCGAGGTCGGACCTTCTGTGACTCTTCAAA	GTGCTCTTCCGATCTCTACCCACCTATCCCTACTCA
Well10	Fam169a	GCGTTATCGAGGTCCCCTTTGGGTCTTGTATACTT	GTGCTCTTCCGATCTTATGTGGTATTCCCCAAGTGC
Well11	Dnajc18	GCGTTATCGAGGTCTTTTGAGAGAAGGGCTCACTC	GTGCTCTTCCGATCTGCTCAACCAGGTTTTACTTCT
Well11	Eps8l1	GCGTTATCGAGGTCATGGAGGACCCTTGTTCAGTT	GTGCTCTTCCGATCTTCAGGACCATCCTAAGCTACAT
Well11	Fam32a	GCGTTATCGAGGTCGTTGGCTGTCCTGAAACACT	GTGCTCTTCCGATCTGTTCTCTTCTTCCAGCATGT
Well11	Fbxl17	GCGTTATCGAGGTCAACTTGATGCAAGCTATACTCTA	GTGCTCTTCCGATCTATGAGGGATACTGCTTGCTCT
Well11	Flna	GCGTTATCGAGGTCCCGCCTTACTGTTTCTAGTCT	GTGCTCTTCCGATCTCCATTCTCTCGTGGGATGAAAC
Well11	Fubp3	GCGTTATCGAGGTCCTTTACCTGCACAGCACCTT	GTGCTCTTCCGATCTCAGGTTCTAGGGTCAGAATGT
Well11	Gabpb2	GCGTTATCGAGGTCTGGTGTGCACCTCTAATTGTA	GTGCTCTTCCGATCTGGATTATAGGCTGTGCCACT
Well11	Gabra3	GCGTTATCGAGGTCCCTTGAGTATCAGTGCCAGAA	GTGCTCTTCCGATCTTCCTTGGCCAGATTGATAGGA
Well11	Gla	GCGTTATCGAGGTCGGAAGCCAGAAGAACAAGTGC	GTGCTCTTCCGATCTAGTTATTTGTGTCTGGCTGGT
Well11	ARL6IP4	GCGTTATCGAGGTCCGTCCTCATCCTCCAGTGAT	GTGCTCTTCCGATCTGAGACTTCTGCTCATCTGTCA
Well11	MIIP	GCGTTATCGAGGTCTCACACCACCTCTCTGGTC	GTGCTCTTCCGATCTCTCAGTAAACAGAGGGGACAA
Well12	Fbxl17	GCGTTATCGAGGTCCATTGAAGAGCAAGCAGTATCC	GTGCTCTTCCGATCTCAGCATGGATGTCTTAGGGTTA
Well12	Flnb	GCGTTATCGAGGTCCTTACCTGGTGCCCGTCAT	GTGCTCTTCCGATCTAAGCGAACGGCATACTTATCT
Well12	Glt8d2	GCGTTATCGAGGTCAAACAAGTTAGCCGGGTGGT	GTGCTCTTCCGATCTCCTTCAGTTCCAGTACTTAGGA
Well12	Gm10563	GCGTTATCGAGGTCGAATCAGAGGCATGTGGATCT	GTGCTCTTCCGATCTTCTCCCCTTTATCTTTCTGTCC
Well12	Gnl3l	GCGTTATCGAGGTCTATCTGGCAAGACCCTTTCTC	GTGCTCTTCCGATCTGTTCACTTTTCGAGACGGAGT
Well12	Grm4	GCGTTATCGAGGTCGCATTCTGGACACCTGCTCAA	GTGCTCTTCCGATCTCATAGCGGCTGTTATCACTCA
Well12	NCSTN	GCGTTATCGAGGTCTTGCTCACTGCAAGAAAACAC	GTGCTCTTCCGATCTGTTGATGCTGAAGGTGCTCT
Well12	PTPN14	GCGTTATCGAGGTCAAACTGTGAGTTTGTGGAACT	GTGCTCTTCCGATCTGGATGGAAGCACCTCTTCTAC
Well12	RIC8B	GCGTTATCGAGGTCCATGGCCCCAGACTTACAAAC	GTGCTCTTCCGATCTGTGATACCTCAGAATGCACAC
Well12	Slc9a8	GCGTTATCGAGGTCAACTCAGGTTCCATCTTTGAGA	GTGCTCTTCCGATCTGACAGTCTCTCAGGGTGCTAA
Well12	Bfar	GCGTTATCGAGGTCAAGGCTAATATAGACTGGGTGT	GTGCTCTTCCGATCTGTGAGGTTAGGGCTACTGACC
Well12	Bri3bp	GCGTTATCGAGGTCGACCAAAAGCCAGGTATGGTA	GTGCTCTTCCGATCTTGGCTTTAGAGTCTACATTTGGTC
Well13	Gla	GCGTTATCGAGGTCCTCCCTTAATGCCTGAAGTGC	GTGCTCTTCCGATCTGTCAATCCTCTTAACCGCTGAA
Well13	Gm10563	GCGTTATCGAGGTCCATCTGTCTTCAGATGGTGGT	GTGCTCTTCCGATCTGAATCCCTTGAACAGCTTTAATTC
Well13	Gria2	GCGTTATCGAGGTCGGTTTTCCTTGGGTGCCTTTA	GTGCTCTTCCGATCTGGAGCCAGAGTCTAATGTTCC
Well13	Hmg20b	GCGTTATCGAGGTCTACAGTGGGTCAGGAACAGA	GTGCTCTTCCGATCTTTGAGTGAAAACCCATTTGTT
Well13	Homer2	GCGTTATCGAGGTCACAAGGTCTTAACCATATAACTGT	GTGCTCTTCCGATCTTTCTCTGAAGGCCATGATACA
Well13	Htr2c	GCGTTATCGAGGTCTGCTATTTTCAACTGCGTCCA	GTGCTCTTCCGATCTAGCACGCAGGTAGTATTATTCA
Well13	Ick	GCGTTATCGAGGTCAAAGCCAAGTATCTTTCTATGTAGC	GTGCTCTTCCGATCTCTCCTAGTCAGGTGTGGAAAA
Well13	Ids	GCGTTATCGAGGTCTTGTTCCTGTTTGGCCATAGT	GTGCTCTTCCGATCTTCATTGGAAGCAGAATTCAGA
Well13	RHOA	GCGTTATCGAGGTCAGAAAGAGAAACAGTTGGTAACTT	GTGCTCTTCCGATCTTGAGACCACAGAACTGTAACT
Well13	VEZF1	GCGTTATCGAGGTCAAGTGTAGACCATTATGTGTGA	GTGCTCTTCCGATCTGTAGAGGAAGCCTGGGTTATC
Well13	Blcap	GCGTTATCGAGGTCGAACATGGAGTGGCTGAAC	GTGCTCTTCCGATCTAGCTCCTGGAGAGAGAGTC
Well13	Cacna1d	GCGTTATCGAGGTCTCCTTGCTCTTTCCGTTTCTT	GTGCTCTTCCGATCTTGATGGGACAGTCATGTTCAA
Well13	Cadps	GCGTTATCGAGGTCGGAGCTGTTGTACCATTGATC	GTGCTCTTCCGATCTACGAGGGGACTTTGTTTTCTT
Well14	Gria3	GCGTTATCGAGGTCAGTTGGTGGAAATCTGGATTC	GTGCTCTTCCGATCTCCCAGACCTCCGACAAGTATA
Well14	Htr2c	GCGTTATCGAGGTCCTAGTATGAGAAGGGTAGAAAACT	GTGCTCTTCCGATCTACAAGTTAGCTGCAGCCTTTT
Well14	Ifi202b	GCGTTATCGAGGTCTCAGATGAAAGACTCATAGAACAT	GTGCTCTTCCGATCTATCTCACAGTTGACACTGGTC
Well14	Il7r	GCGTTATCGAGGTCTCTTTGTCATAGATGCTGAAGT	GTGCTCTTCCGATCTTGACCATCCATCCACATCTCT
Well14	Iqgap1	GCGTTATCGAGGTCTGCTAAGTCTGGCATGGTAGT	GTGCTCTTCCGATCTGACCCCTCTGTTAACCTTGTT
Well14	Irs4	GCGTTATCGAGGTCAGAACGAGTCGGAACAAGAAA	GTGCTCTTCCGATCTGAGCCTTACAAACACTACCTCT
Well14	Iws1	GCGTTATCGAGGTCTGGTAAAGGGTAATGCTGATAT	GTGCTCTTCCGATCTCACCATATAGCCTTGGGTGAC
Well14	Kcna1	GCGTTATCGAGGTCGTGACAATTGGAGGCAAGATC	GTGCTCTTCCGATCTACTTGCTGATAGTAGAGGAGCT
Well14	SNX11	GCGTTATCGAGGTCGAGGGCCCATCCTCAGAA	GTGCTCTTCCGATCTATCCCTCCTGTATGTGACCTT
Well14	ZBTB42	GCGTTATCGAGGTCGTTTGCTTGGTCTGGAGTGAA	GTGCTCTTCCGATCTGACAGCACTGTCTCTTCTCC
Well14	Zfp874b	GCGTTATCGAGGTCCATGGAGTCAGGCATGGT	GTGCTCTTCCGATCTCACATTTGTGGCGTTACTCTC
Well15	Gria4	GCGTTATCGAGGTCTTCCAAAGGCTATGGTGTAGC	GTGCTCTTCCGATCTCTCGTCTTGTCCTTGGAGTCA
Well15	Ifi203	GCGTTATCGAGGTCTCTTCAAACAATACACCTGAAAC	GTGCTCTTCCGATCTGGAAGGAGGTGGTAAACAGAA
Well15	Iqgap1	GCGTTATCGAGGTCATCACACTGGTCTAGAACTCA	GTGCTCTTCCGATCTGCACAGCTCTACTGCATATTC
Well15	KCNMA1	GCGTTATCGAGGTCAGCAATATCCACGCGAACC	GTGCTCTTCCGATCTGCCAGAGCAAGATGATGAAGA
Well15	Klf16	GCGTTATCGAGGTCCTCCTGTCCTTCCTGTAAACA	GTGCTCTTCCGATCTAATAAATCCCTTAGGACCCTTGT
Well15	Klhl24	GCGTTATCGAGGTCACATTGGTAGAAGGGGATCAGA	GTGCTCTTCCGATCTTTTTATGGTAGCTGAATTGTCACT
Well15	Mad2l1	GCGTTATCGAGGTCTGTTAAGGGGAATCAACAGAT	GTGCTCTTCCGATCTTTGGCAACATTCCTGACTGAC
Well15	LANCL1	GCGTTATCGAGGTCGTGAAATTTTCTGGCCCTTTT	GTGCTCTTCCGATCTCAAACAGCTGCACTTTACTGTC
Well15	STK36	GCGTTATCGAGGTCCTGCTAGGGCTTGGAGACA	GTGCTCTTCCGATCTCTCCACATGCCATTTCTAGGA
Well15	ZIC1	GCGTTATCGAGGTCGCCCTTCAAAGCCAAATACAAA	GTGCTCTTCCGATCTCTTGCAAAGGTAGGGCTTGTC
Well15	Zyg11b	GCGTTATCGAGGTCGAGTCAAATGTGTGTCGCTCTT	GTGCTCTTCCGATCTAAGACTTCCCTTTATGAAAGTGTC
Well16	GRIK1	GCGTTATCGAGGTCGACTCAGACGTGGTGGAAAA	GTGCTCTTCCGATCTTGACTGCCCCGTATTCTATCT
Well16	Gm16532	GCGTTATCGAGGTCCTTCCTGGCAACCGTATCA	GTGCTCTTCCGATCTTCTGAGATTTCCCTCTCACAA
Well16	Igf2	GCGTTATCGAGGTCGAAAGGAAGGGGACCCAAAA	GTGCTCTTCCGATCTGGCTTGTGCCAATTAAGTTCT
Well16	Leprotl1	GCGTTATCGAGGTCATCCAGTTTCTATCCGTGTGT	GTGCTCTTCCGATCTAGCAGAGGGAAGCTTTTGAAT
Well16	Lsm11	GCGTTATCGAGGTCTTCACTGTGTCTGCCTGACT	GTGCTCTTCCGATCTCCTGTTCAGGCAGTGATACTT
Well16	Mad2l1	GCGTTATCGAGGTCTGAAGAAAGCTAAGATCCGACAT	GTGCTCTTCCGATCTATCCCTTCTGCTGTGTTTACA
Well16	Mdc1	GCGTTATCGAGGTCGGGCTACAGCGTGAGAGT	GTGCTCTTCCGATCTCTTGCTGGGTCATAGAGTGAC
Well16	GDPD1	GCGTTATCGAGGTCGGTAACTGGCAACTGAAATGTA	GTGCTCTTCCGATCTCTGATCCTCTTGCCTTAGCTC
Well16	MAP6	GCGTTATCGAGGTCTTTAAACCAACCAACCAACAA	GTGCTCTTCCGATCTGCTAGGCAGTAACTAAGACC
Well16	Nusap1	GCGTTATCGAGGTCCATCTAACTCTGCACTCACCT	GTGCTCTTCCGATCTTTAAGCGTAAGTTGCTCAGGAT
Well16	Prdx1	GCGTTATCGAGGTCTGGCAGATTAAATAGGCAGGT	GTGCTCTTCCGATCTGCTGTCTCTCCAGTCTCTTAAC
Well17	Gm5113	GCGTTATCGAGGTCGATGTGGTGGCTCATGTCC	GTGCTCTTCCGATCTCCCCTGAAACTGGAGTTATGA
Well17	Grik2	GCGTTATCGAGGTCCTGAATCCTCTCTCCCCTGAT	GTGCTCTTCCGATCTCCAAATGCCTCCCACTATCCT
Well17	Mad2l1	GCGTTATCGAGGTCTCTTCTGAGCAAAATCATTAGACAA	GTGCTCTTCCGATCTACTGCTTTGTGAGCTCAAGATAT
Well17	Mbd4	GCGTTATCGAGGTCGAGCAGATGGGCCTTATAATGTA	GTGCTCTTCCGATCTACAGACACTTCTGCAGACATA
Well17	Mcrs1	GCGTTATCGAGGTCAACTTCTCAGATGCAGAGGAC	GTGCTCTTCCGATCTCACGAGAGCGCATTAGGTAC
Well17	Mdc1	GCGTTATCGAGGTCACAATTAAGACGGGGCAAGGT	GTGCTCTTCCGATCTACATTCCCCAAACAGTTACGAT
Well17	Me3	GCGTTATCGAGGTCCTCCGTGCCTCGCATAGC	GTGCTCTTCCGATCTGTATCTCATGATGCGGAGGA
Well17	Meg3	GCGTTATCGAGGTCCCAGGAAGACCGTACTATGTT	GTGCTCTTCCGATCTGAAACACACACAAATGGCAGAT
Well17	Mfn1	GCGTTATCGAGGTCGGCACTTGCAGAAGGATTTCA	GTGCTCTTCCGATCTTGGTTTCGGATAAAGTCCAGTC
Well17	Mgat4a	GCGTTATCGAGGTCGCTGAAGCTTTTCTTGGTGTT	GTGCTCTTCCGATCTCTGAGAAAGCAGAGACCTAAC
Well17	Mier1	GCGTTATCGAGGTCTGGCCTGGAACTTAACAATC	GTGCTCTTCCGATCTCTTTAAAAGGTGGGCTGACAC
Well18	Grik2	GCGTTATCGAGGTCTCAGACGTGGTGGAAAACAAT	GTGCTCTTCCGATCTAGCAGAGTCAATAGGCGACTC
Well18	Mgat4a	GCGTTATCGAGGTCCGACTTTCACCCACATAGTGA	GTGCTCTTCCGATCTCCGTGATGTCGATGTCCCATA
Well18	Mlh3	GCGTTATCGAGGTCTGCTTTACAGACTTACGGTGTT	GTGCTCTTCCGATCTTGGAAGACATCAGGAAGTTTTGT
Well18	Mll2	GCGTTATCGAGGTCGTTGCTCTAGGACCTCCTTCT	GTGCTCTTCCGATCTCAGCAGCAGTTTGGTGACT
Well18	Mmgt1	GCGTTATCGAGGTCTGTACTATGTAGCCGAGGATGA	GTGCTCTTCCGATCTGCAAAACAGAGCTCAAGAATCAT
Well18	Mpeg1	GCGTTATCGAGGTCCTTCCTCTCTCTGGACAGTCT	GTGCTCTTCCGATCTTTTAAATTACCCCACCCCTCT
Well18	Mrpl43	GCGTTATCGAGGTCAGGCACCTTATATCCGTGTTT	GTGCTCTTCCGATCTCACCAGCCCCTTCAAATATAGT
Well18	Mtap6	GCGTTATCGAGGTCAGACAGCAGAAGAAGCTTTGT	GTGCTCTTCCGATCTCGTCACAATCAATTGGCTATACA
Well18	Mthfr	GCGTTATCGAGGTCCTTGCTTCTGAGCAGACTCC	GTGCTCTTCCGATCTTGCTCTCCCTAAGTTGCTCT
Well18	Ncl	GCGTTATCGAGGTCAAATTCACATAGCCAGGATGGT	GTGCTCTTCCGATCTACTCAGTGGCTAAAACTCTGT
Well18	Nova1	GCGTTATCGAGGTCGGCGGGGACATTTGCATTA	GTGCTCTTCCGATCTATCTGTATCCTTGCACCAGTC
Well19	Mpeg1	GCGTTATCGAGGTCCCAAGAGGGCTAATTGCACAA	GTGCTCTTCCGATCTAAAGAAGTCTCTCCCCGTTCC
Well19	NEIL1	GCGTTATCGAGGTCCTTGGTGCCCAAGGAAGT	GTGCTCTTCCGATCTACTTGCTTGAAAGTGGAAGGT
Well19	Ncl	GCGTTATCGAGGTCGCAACAAAGCTTTCTCATTTGA	GTGCTCTTCCGATCTCAGGTGATAAATGGTCAGGAGT
Well19	Nfat5	GCGTTATCGAGGTCTCTGTACATTGACACTGTCTTC	GTGCTCTTCCGATCTGCTAACCCCTGTGAGTAAGTAT
Well19	Nras	GCGTTATCGAGGTCCTGAGGTCCTTGGGATTCTTT	GTGCTCTTCCGATCTCTAGGAATGCAAACCCCATGT
Well19	Nrip3	GCGTTATCGAGGTCGCTAGGCTGGCCTGAAAC	GTGCTCTTCCGATCTCCCAGGGACTTAGAACTAGGA
Well19	Nrp1	GCGTTATCGAGGTCTGTCCTCCAGAGTCTAACTTT	GTGCTCTTCCGATCTAAGAAGGTTTTCAGGGCTCAT
Well19	Nt5dc3	GCGTTATCGAGGTCCTTAGGGAGCCGATCCATTC	GTGCTCTTCCGATCTTCCACCCAATGAAAGGAAATCA
Well19	Nup155	GCGTTATCGAGGTCAAAACTTATAGGCTATGCCAGGT	GTGCTCTTCCGATCTATCTAGCACTAAGGGAACAGAC
Well19	CCNI	GCGTTATCGAGGTCTGGCCAAACTCAAATACCAGT	GTGCTCTTCCGATCTCAGAAACTGTCTCTTGCCAATAC
Well19	CYCS	GCGTTATCGAGGTCAGCACTTGCCTTCTGAGAATC	GTGCTCTTCCGATCTCTCCGACATGTCCTTTATTTAGC
Well20	Ncl	GCGTTATCGAGGTCCTTTAGCTCTGTGGCCATCAT	GTGCTCTTCCGATCTATTAAAGGCAGTGTCACCAC
Well20	Nup155	GCGTTATCGAGGTCAGGCTAGCTGCAAACACAT	GTGCTCTTCCGATCTGAAATCCGTAATCGCAGGAGA
Well20	Ovca2	GCGTTATCGAGGTCTTGATTCAACCATGTGGGTTC	GTGCTCTTCCGATCTAGCCTTGCCAAGTGTTTTCTT
Well20	Pa2g4	GCGTTATCGAGGTCGCGGATCGAAGAGACTCTAGC	GTGCTCTTCCGATCTTCCATAATCATGGCATCACCT
Well20	Pank3	GCGTTATCGAGGTCTAGACCAAGCAAACCCCAAAC	GTGCTCTTCCGATCTATAAACTGCCCCAACAAATGGT
Well20	Pcdhgb4	GCGTTATCGAGGTCCTGTTGCTGAAAATCCACTGA	GTGCTCTTCCGATCTTGGGACTAAGCTGGTAATTCT
Well20	Rab11b	GCGTTATCGAGGTCATACCACATGCATGCAGTTTC	GTGCTCTTCCGATCTATATGCGCATCTCTACACACA
Well20	BRI3BP	GCGTTATCGAGGTCGACAGGCAGTATGGGACTCT	GTGCTCTTCCGATCTCCCCTAGCCAACATCTGAAA
Well20	CACNA1G	GCGTTATCGAGGTCGAGCAAAGTCTCCAAGCACAT	GTGCTCTTCCGATCTCTCTGTTCGTCTAGCCAGGAC
Well20	DIO2	GCGTTATCGAGGTCACTACTGACGAAAGAGCTGTC	GTGCTCTTCCGATCTCACATACCACTCAGCACCAATA
Well20	Cog3	GCGTTATCGAGGTCTGCATCTCTAGTTTTCTTGAGGT	GTGCTCTTCCGATCTCAGTTCGAAGGACACTTGTCT
Well20	Copa	GCGTTATCGAGGTCACGCCAGTTATTCCTCTCAC	GTGCTCTTCCGATCTGTGGAACTGGCAGTCTAGAAC
Well20	Cyfip2	GCGTTATCGAGGTCGTCCACTTGGACTTGTTCTCT	GTGCTCTTCCGATCTAAGCACATGTTGCTCAAGGT
Well21	Ncl	GCGTTATCGAGGTCAAGGCCAGCTGGGTCTATA	GTGCTCTTCCGATCTGGGTGAGAATTCAGTTAGAACCT
Well21	Nup214	GCGTTATCGAGGTCAAGGTTTTGGATTTTCCACTC	GTGCTCTTCCGATCTGGTACCGAAGGATGCAGTATT
Well21	Ovca2	GCGTTATCGAGGTCAGGAACGCTCTCTGTAACCTC	GTGCTCTTCCGATCTTGTGTATGAGATGGCATGTGT
Well21	Pfas	GCGTTATCGAGGTCTGAACATTCCCTTTGATGCTGT	GTGCTCTTCCGATCTCTTGCCTACTCAGGCTTACAA
Well21	Pkd2	GCGTTATCGAGGTCGTCTGTCAAAGACAGGTTTTC	GTGCTCTTCCGATCTGTACTAAGCCCAGGATTCTCTT
Well21	Pofut1	GCGTTATCGAGGTCCTAAAGGGCCCTCAGACTTTC	GTGCTCTTCCGATCTGTGAGTAGTCCTTAGGGGACA
Well21	Polr3f	GCGTTATCGAGGTCCACCTCACCAGCACTCC	GTGCTCTTCCGATCTGCCTGACCTATCAAATAAGCAC
Well21	Rab27a	GCGTTATCGAGGTCACAGAGATCCACCTGTCTCA	GTGCTCTTCCGATCTTATGATGGGCCTCATGTCCT
Well21	Rbm41	GCGTTATCGAGGTCTCAATAAAGAAGCGGGAGAGA	GTGCTCTTCCGATCTCTATTCTCAGGCATTTTGCATGT
Well21	Rpa1	GCGTTATCGAGGTCACCACTGGAAAAGCACACTC	GTGCTCTTCCGATCTTCTTGGGACTCACTGATAAGC
Well21	Sfpq	GCGTTATCGAGGTCCAGCGGAGTCTCGACCA	GTGCTCTTCCGATCTGGTGGTAGGGCGCATGAT
Well21	Son	GCGTTATCGAGGTCCAACTCAGGGACCACTGT	GTGCTCTTCCGATCTTGACAAGACCTCAGGAGTCAC
Well22	Ncl	GCGTTATCGAGGTCCTTTACATTTCTGTCAGATTTCTGT	GTGCTCTTCCGATCTGTAATTCCCTAGTGCCCTAGAC
Well22	Polr3gl	GCGTTATCGAGGTCCACCATGCCCAGCTTTGTTA	GTGCTCTTCCGATCTAGTCTCCCCTAAACTGTCAAC
Well22	Ppwd1	GCGTTATCGAGGTCCGAGACCCAGAGGGATCA	GTGCTCTTCCGATCTACTGGGGAGATTATCAAGGTAGA
Well22	Ptpru	GCGTTATCGAGGTCCTTGGTGAGGCTGCCACT	GTGCTCTTCCGATCTCCTGTGAGGTAGGTCAGTAGT
Well22	Qpctl	GCGTTATCGAGGTCTGTGTAGCCCTGCCTGATT	GTGCTCTTCCGATCTTGTGGTGGCTTTTCCTTTCAA
Well22	Rabl5	GCGTTATCGAGGTCTCTAGAAGGCTCCAGGAAGAT	GTGCTCTTCCGATCTAGGACATGTTTATGCATGACAA
Well22	JUB	GCGTTATCGAGGTCCTTACGCTTAGTTCCCTAGCA	GTGCTCTTCCGATCTGCAAGTGACCTGGCTTTAAGA
Well22	PPPDE2	GCGTTATCGAGGTCCCTTCTGTGGTGTCAGTCTTC	GTGCTCTTCCGATCTGGAGCCAATAGGGGCTTTTC
Well22	TEAD1	GCGTTATCGAGGTCTGAGAATGCATGGACAGAGTC	GTGCTCTTCCGATCTAAGGGTTTTCTTTTGGCTGGT
Well22	ZNF397	GCGTTATCGAGGTCGGGCATAGCTTTAAACAACATTT	GTGCTCTTCCGATCTTTCCGATGTCTAGTGAGAGCT
Well22	Flnb	GCGTTATCGAGGTCGACGCTGGCTGGTTAACTTTT	GTGCTCTTCCGATCTCGAGATCACATTCGATGACCA
Well23	Rad51c	GCGTTATCGAGGTCGTGTGTTTGCCAACTGTGT	GTGCTCTTCCGATCTGAACTGGAGTTACTTGGTGCT
Well23	Rasl10b	GCGTTATCGAGGTCCTTACCCTCCCAGCCACT	GTGCTCTTCCGATCTGTGGGATGGGGAATTTATGGT
Well23	Rhpn2	GCGTTATCGAGGTCAGAGCCTGAATATTTTAGCTGTT	GTGCTCTTCCGATCTCAAAGTAGGTGGTCCCAATTCA
Well23	Rn45s	GCGTTATCGAGGTCGACCGGTTGCAGGGTCT	GTGCTCTTCCGATCTCACCCTTTCCGGAAGATAGC
Well23	Rnf168	GCGTTATCGAGGTCAAGGTCAGCTGCTCTTCTGA	GTGCTCTTCCGATCTAATCTAGCAGCTATTCTGTAACT
Well23	Rpl7l1	GCGTTATCGAGGTCAGGGCTACACATAGAGAAAATGTTA	GTGCTCTTCCGATCTCATTTCCTGGGTACATGTGGT
Well23	Rraga	GCGTTATCGAGGTCAGGTAACCAGAACACACACAC	GTGCTCTTCCGATCTTGTGCTTAAAAGTGAGCTTGAAA
Well23	DCC	GCGTTATCGAGGTCACAGCTTTAATAGCCTTAGTGGA	GTGCTCTTCCGATCTCAAGTTCGTGTGTAGAAACAGTC
Well23	SEC16A	GCGTTATCGAGGTCGTGGTTACAAGGGCATGTCTC	GTGCTCTTCCGATCTTAGAGGGCTCCATACAGACTC
Well23	SURF4	GCGTTATCGAGGTCCTCAAGCTTGGTGGTGGA	GTGCTCTTCCGATCTCCTGGAACAGGGAGTTAAGC
Well23	Zfp941	GCGTTATCGAGGTCGTGGTGGCATACGCCTTTC	GTGCTCTTCCGATCTGTGACCTCCTGAGTTAGATCC
Well24	Rpa1	GCGTTATCGAGGTCGAGGACGGCTGATAAGCAC	GTGCTCTTCCGATCTACGGTAACTGATGCAAACTGA
Well24	Rragd	GCGTTATCGAGGTCTAATCCCAGCAGATGGATCTC	GTGCTCTTCCGATCTAATGCCATAGGGCACAAATGT
Well24	Runx1	GCGTTATCGAGGTCAGAGCCATTTAGTGCTTCCTA	GTGCTCTTCCGATCTCCCAACAGCTCCATTATCTCA
Well24	Rwdd2b	GCGTTATCGAGGTCGTGAGAAGGGTGGAGAAATGA	GTGCTCTTCCGATCTAACCTCCTGTAACTCCAGCTC
Well24	Sass6	GCGTTATCGAGGTCGGAACTGGCTATGTATGTAGACC	GTGCTCTTCCGATCTGCCCGGCTGGTTTGATAT
Well24	Sco1	GCGTTATCGAGGTCTCTTAAAGGTGTCAGCAGCTA	GTGCTCTTCCGATCTAGCAGGCATCGTCTTTCTTAC
Well24	Slc35e1	GCGTTATCGAGGTCGGAGGATCTAGAGGACAAGGT	GTGCTCTTCCGATCTAGGCTTGGGGAAGTCTCTT
Well24	BEST1	GCGTTATCGAGGTCAGGTGTGTACTTTGCGTACTC	GTGCTCTTCCGATCTGCCAGCCCATGTAGAATAAGA
Well24	CCNI	GCGTTATCGAGGTCGACAGTTTCTGTGGATGTTCC	GTGCTCTTCCGATCTTCAGGACTGCCAAATGTTGA
Well24	EHD4	GCGTTATCGAGGTCTTCTTACTGTGTTTCCTGCTCT	GTGCTCTTCCGATCTGGGGCTGACAGTTTGTGAAT
Well24	OTUD7B	GCGTTATCGAGGTCCCAGCTTTCTACAGGCTGAAA	GTGCTCTTCCGATCTTGGTATGATGTGATCCCAGAA
Well24	Zfp941	GCGTTATCGAGGTCGGTTTTCTGTAACTCTGGGTGT	GTGCTCTTCCGATCTATCATGCAGGCTGAGGAGA
Well25	Rnf41	GCGTTATCGAGGTCTGTGCCACATGTATGTCTGTT	GTGCTCTTCCGATCTAACTTAAGTGTCAGGAGAGTTCC
Well25	Sdf4	GCGTTATCGAGGTCAAGAATCATTACTTTAGCCAGCAGT	GTGCTCTTCCGATCTGAGAAGGTGAGAGGGAGAGA
Well25	Sfxn2	GCGTTATCGAGGTCGCAGCACCTTTAATCCTGTAC	GTGCTCTTCCGATCTGCTAAAGGTCCCAGAAGTGGA
Well25	Sh2d5	GCGTTATCGAGGTCACAGACTTCTTAGGTGGTGGT	GTGCTCTTCCGATCTCCACTGAAACATGTGGTATTCA
Well25	Slc35e1	GCGTTATCGAGGTCAGCTTACTATTGGCCAGGTTC	GTGCTCTTCCGATCTGTGCATGCCACAACACAAA
Well25	Slfn5	GCGTTATCGAGGTCTGTCATTTGCTTTAGGTCTCTGT	GTGCTCTTCCGATCTTGTTTGTGTCTCCCAGAAAAGT
Well25	Son	GCGTTATCGAGGTCCACAGCGCTGGAGTTGT	GTGCTCTTCCGATCTTGCCCTGGTAACTCTAGCA
Well25	Zfp423	GCGTTATCGAGGTCTTCCGAGAGGCAGGAGGA	GTGCTCTTCCGATCTCTGGTTTTCCGATCACACTC
Well25	GALNTL4	GCGTTATCGAGGTCCCAAGAGGATGAAGCTGCACT	GTGCTCTTCCGATCTCATTGCAGCTGATGCTACACA
Well25	GPATCH8	GCGTTATCGAGGTCTCCATTTGGGCATCAGTTCT	GTGCTCTTCCGATCTGACTCCAGAGTATCCCCATCA
Well25	GPRIN2	GCGTTATCGAGGTCGATTTCTGGGCACCCTCAC	GTGCTCTTCCGATCTTAGGCCGGACTCTAGCATTA
Well26	Smad9	GCGTTATCGAGGTCCCCTGGCAATCTGTAGTTGTA	GTGCTCTTCCGATCTTCTTAACACTGCAAGGAAGTCC
Well26	Snhg11	GCGTTATCGAGGTCCACTCCAGGAGAGGTTATCA	GTGCTCTTCCGATCTTTGAACAAACATTTGCCACACA
Well26	Speg3	GCGTTATCGAGGTCGGGGTAGCTCTGCTGAGA	GTGCTCTTCCGATCTCTGAGGCCGCTGACCTT
Well26	Stam	GCGTTATCGAGGTCCAGGCTGGACTACTCAGAAAT	GTGCTCTTCCGATCTCAAGGAAAATACAGTATGACTTGAA
Well26	Star	GCGTTATCGAGGTCTTCTCTATTTAACAGCCCTGAC	GTGCTCTTCCGATCTAGCTAGCAGCTTCCTTATTTGA
Well26	Suv39h2	GCGTTATCGAGGTCTCTCTGTGTACCCCTTGT	GTGCTCTTCCGATCTGCACGTGTGTAGTGTTATTGAAA
Well26	Taok1	GCGTTATCGAGGTCTGGTTTGAGGTTTTCTGACACT	GTGCTCTTCCGATCTTGTTTAAAACCCTGCCTAGACC
Well26	Tbc1d15	GCGTTATCGAGGTCAACGGCTGCTTCTTCATCA	GTGCTCTTCCGATCTTACTCAGCTAGTGGGCAAGTT
Well26	Zfp597	GCGTTATCGAGGTCGTGGAGCTCTAGCTGTCC	GTGCTCTTCCGATCTTGGTCTTTCAAAGTCTGGAGAA
Well26	Rbm8a	GCGTTATCGAGGTCCCTGACTGTCTCCCCTGT	GTGCTCTTCCGATCTGAAGAGAAGGGCCAATAGCA
Well26	Samd8	GCGTTATCGAGGTCGTCTTTGCCTCTGCCTCT	GTGCTCTTCCGATCTTAGGGGTGACTGGGACTAATC
Well27	Slc35e1	GCGTTATCGAGGTCGGAAGGTTACACATCCTATGGT	GTGCTCTTCCGATCTTTTTGACAGCCAGCCACATA
Well27	Son	GCGTTATCGAGGTCAACTGGGGCACTGGAGTTTT	GTGCTCTTCCGATCTTTATAGGATTCCAGCGCTGTC
Well27	Tbc1d16	GCGTTATCGAGGTCAGCCACGATGTCCTCTGAATA	GTGCTCTTCCGATCTACAATCCTCAGCTTTGGAGGA
Well27	Tcp11l1	GCGTTATCGAGGTCGCTGTCCCAGACTTCCAATC	GTGCTCTTCCGATCTTGTTGTTTAGATGCGGGAGAT
Well27	Tet1	GCGTTATCGAGGTCTTAGACATCACCTGCCCTCTT	GTGCTCTTCCGATCTCAGGATATACACGAGGCTGAC
Well27	Tgfbr1	GCGTTATCGAGGTCCAGAGGACTGTCAGCACATTA	GTGCTCTTCCGATCTAATATTCCATTCCATTGGCACAA
Well27	Tln2	GCGTTATCGAGGTCCCTGGGTCCCATCACATAAAC	GTGCTCTTCCGATCTCCTTGAAGACCATATGCCTTTT
Well27	Tm9sf1	GCGTTATCGAGGTCGACTTTGACCAGGGCGATAA	GTGCTCTTCCGATCTCTCCAATTTGCCGGTAGAAGT
Well27	Tmem25	GCGTTATCGAGGTCGCCACACGGATAGAAGTGC	GTGCTCTTCCGATCTGGCGCACATTATTCAGTTTCA
Well27	Trappc6b	GCGTTATCGAGGTCGCTATAGTCTTGGCAGAGTGT	GTGCTCTTCCGATCTGGACACCATCTCGTTATGGAGAA
Well27	Trim12c	GCGTTATCGAGGTCTTACCTGACCATTCCGCTTTT	GTGCTCTTCCGATCTACATGCCTGAAACAATGTAAATCT
Well27	Zfp771	GCGTTATCGAGGTCCACGCGCTTCGCTCAGA	GTGCTCTTCCGATCTGCGGATGAAGTGTGAGCT
Well28	Slc35e2	GCGTTATCGAGGTCACACTGGCTTGTGTATGAAC	GTGCTCTTCCGATCTTGCCACTAAGGTATACCCCAAAT
Well28	Tcp11l1	GCGTTATCGAGGTCCTCAGGAGCAGCTTAGGAAC	GTGCTCTTCCGATCTTCAGCTTTAACTGCCACAGTC
Well28	Tln2	GCGTTATCGAGGTCTGTGACGGCGAACATTTAGAA	GTGCTCTTCCGATCTATGCTTTTAGGTGGTGGGACA
Well28	Ttbk2	GCGTTATCGAGGTCAACAGTTTGGTTTGGTTTGATT	GTGCTCTTCCGATCTCAGTGCTACATTTCCTTTGTC
Well28	Txndc9	GCGTTATCGAGGTCGAAGAGGGCACCCATTACAGA	GTGCTCTTCCGATCTTGCTTCTGATCCTAGGGGTAC
Well28	Ube2o	GCGTTATCGAGGTCATCCACGGCGAGGACTC	GTGCTCTTCCGATCTCTCCAGTTTCAGCTTGGTCTC
Well28	Unc80	GCGTTATCGAGGTCAGTGTTGCGGATGGATTACC	GTGCTCTTCCGATCTGGGCTATCTTTGCTTCCAGAT
Well28	Zfp81	GCGTTATCGAGGTCGAGGATTCTCATGGGCAAGAA	GTGCTCTTCCGATCTCATACCTCCCGGAATAGTAGT
Well28	uc009rge.1	GCGTTATCGAGGTCCCTCTCTCTTGCGCACAC	GTGCTCTTCCGATCTTAGTACGGACAGTGGAAGACC
Well28	Gm14403	GCGTTATCGAGGTCGGAGACACAGTTGAGAGAAAC	GTGCTCTTCCGATCTAAATACACTCAGCCTTTTGTCT
Well28	Gria2	GCGTTATCGAGGTCGTAAAGAACCACCACACACCT	GTGCTCTTCCGATCTGTCAGCAGATTTAGCCCCTAC
Well28	Htr2c	GCGTTATCGAGGTCGCCTTAGTCCGCGAATTGAA	GTGCTCTTCCGATCTAGAAACTGCACAATGCTACCA
Well29	Slc37a3	GCGTTATCGAGGTCGTGCTGAGGTTCAGGAAGAGA	GTGCTCTTCCGATCTCTAAGTGTACCGTGTGCATGT
Well29	Tbc1d24	GCGTTATCGAGGTCGTGGTGCCTTAGTTCCAGTAC	GTGCTCTTCCGATCTAGTGTTCAAATAGCCCAGAACA
Well29	Tmem63b	GCGTTATCGAGGTCGCTGAAAGACGCAACGTGAA	GTGCTCTTCCGATCTCCGAGTGGATCTTCTTGTCC
Well29	Tox4	GCGTTATCGAGGTCAAAATAGACCGGGTGTGGT	GTGCTCTTCCGATCTGGTAACCAAGTCAGGTAAAGAAA
Well29	Usp45	GCGTTATCGAGGTCAAACCTGCTGAGTGATGGT	GTGCTCTTCCGATCTTTCCAGAATCTCCTCAGAACTA
Well29	Vamp4	GCGTTATCGAGGTCTACTGTGTGACCCAGACTGAC	GTGCTCTTCCGATCTCAGGCTTAAAGAAAAGGCTCAC
Well29	Wipi2	GCGTTATCGAGGTCTCAGCAGGGCTCAGGTTCA	GTGCTCTTCCGATCTAAAGTCATCATCCTTTGGTTTT
Well29	Zfp397	GCGTTATCGAGGTCGGAAAAGCATTCAGTCAAAGTT	GTGCTCTTCCGATCTCCTCTGATGGGTAATCAGCTC
Well29	ACCN2	GCGTTATCGAGGTCGTACGCTGCCAACATCCTA	GTGCTCTTCCGATCTTGGTCAAGACTCCTTTCTCAC
Well29	Gria2	GCGTTATCGAGGTCAACCTGGATTCCAAAGGCTAC	GTGCTCTTCCGATCTTTTTCCTTACTTCCCGAGTCC
Well29	Kcna1	GCGTTATCGAGGTCCTCAGTTTCTCGGTGGTAGAA	GTGCTCTTCCGATCTATACTGTTTTCTAGCGCAGTGT
Well29	Nova1	GCGTTATCGAGGTCTATCCATTGGTTGCAGCAGTA	GTGCTCTTCCGATCTAGCCAGCTATGGATATAATCTCA
Well30	GLI1	GCGTTATCGAGGTCCCGAAAATGTTGCCATGGATA	GTGCTCTTCCGATCTGGTGGGATCAGGATAGGAGAC
Well30	Slc39a3	GCGTTATCGAGGTCCTTGTTCTCTTGCTCTGTGGT	GTGCTCTTCCGATCTGCTTATGTCCCCAGAGAGTCC
Well30	Trove2	GCGTTATCGAGGTCACAGGGTCTCTCTCCATAGAC	GTGCTCTTCCGATCTATGAGAGACTAAAAGCCAGAA
Well30	Ttbk2	GCGTTATCGAGGTCGTGCTGTCCTGATACAGAGAT	GTGCTCTTCCGATCTTGAGTGAAGAGCTGGCTTAAGA
Well30	Usp45	GCGTTATCGAGGTCTTCAACATGTGGTGAATCCT	GTGCTCTTCCGATCTCCTGTCTCACAAAAGCAAAA
Well30	Zbtb4	GCGTTATCGAGGTCGCCAGGTTGGACAACTTACTA	GTGCTCTTCCGATCTCTCAAATGCTGGGGTCACA
Well30	Zfp324	GCGTTATCGAGGTCGCAGCCGGATATCGTGAC	GTGCTCTTCCGATCTGCTGTGAGTCTACTTGGACTT
Well30	Zim1	GCGTTATCGAGGTCGGCAGAGTCTCACTGTGTA	GTGCTCTTCCGATCTCTTATCTATTTGAAAGAGTGCAACA
Well30	BEST1	GCGTTATCGAGGTCCTATGAGTGATGCCTCACAGC	GTGCTCTTCCGATCTCTCCTTAGTTTGGGAAAGATCGT
Well30	NARS	GCGTTATCGAGGTCCATGAGCTGAGCTGTGACTT	GTGCTCTTCCGATCTAGTGTTGGAGTGGTAACTTCAC
Well30	NEIL1	GCGTTATCGAGGTCTCGAAAGGCAGCAAAATCCT	GTGCTCTTCCGATCTCTCCTTTTGAGAAGGCTCGTA
Well30	Tmem63b	GCGTTATCGAGGTCGGCAGGTGATACTGTAGGTC	GTGCTCTTCCGATCTTTTATCGGTAACGCCATGGAC
Well30	Unc80	GCGTTATCGAGGTCGCCTGTATCTGCAATGCTACA	GTGCTCTTCCGATCTCTTGAGGCGACAGGTTGAAT
Well31	1110003E01Rik	GCGTTATCGAGGTCTCCATCAAGACTTGTGTGTGT	GTGCTCTTCCGATCTCCCAAGGCCAAGTACTTCT
Well31	1110018G07Rik	GCGTTATCGAGGTCCAGGGTTTCTCTGACAGC	GTGCTCTTCCGATCTGCACTGCCGGTGATGAGA
Well31	1110018J18Rik	GCGTTATCGAGGTCGCTGTGTGATTGATTGGGTAT	GTGCTCTTCCGATCTCTTGGAACTCACCGAGACC
Well31	1520402A15Rik	GCGTTATCGAGGTCTCTGAGATTCCCGTGTTTTGA	GTGCTCTTCCGATCTGATTGCCATGTGTTCCAGACA
Well31	Acad9	GCGTTATCGAGGTCCTCATTGCTTGGTGGCTTAGT	GTGCTCTTCCGATCTAGAGGCTATACCAGCAGCTA
Well31	Acap3	GCGTTATCGAGGTCAACCCATTCCAATAAGCTCCTC	GTGCTCTTCCGATCTGTACTGCAGCTCTGTAGGACT
Well31	Aco2	GCGTTATCGAGGTCCTGAGGACAGAAGACAGTTCC	GTGCTCTTCCGATCTTAGAGTGGGGATGGATGCTCT
Well31	Adarb1	GCGTTATCGAGGTCCTCACCTTTTGTTCCCTGAGT	GTGCTCTTCCGATCTCATGGAAAACCTCGTGTGTGA
Well31	Aimp2	GCGTTATCGAGGTCTCCCTTAGTAATCTAGGCTGGT	GTGCTCTTCCGATCTAGGGAGTAGGTTGCACTTAGAA
Well31	9930104L06Rik	GCGTTATCGAGGTCTGTTAAAAGCCACTGAGGTGT	GTGCTCTTCCGATCTCCGGTTACCCCAAACTCAGAA
Well31	Flna	GCGTTATCGAGGTCCTGGTTGACCTTTAACCCTGAC	GTGCTCTTCCGATCTTCTTTCGAGGACCGAAAGGAT
Well31	Gabra3	GCGTTATCGAGGTCCAGTAGCAAATTCAATCAGTGC	GTGCTCTTCCGATCTTGGCTACTTTGTCATCCAGAC
Well31	Grm4	GCGTTATCGAGGTCCTCCGTGCCGTCCTTCTC	GTGCTCTTCCGATCTCGTATCGATGGAGACATCACC
Well32	1520402A15Rik	GCGTTATCGAGGTCGCAGGCGTATGCATTTCATC	GTGCTCTTCCGATCTAACTATTGAGGCATTGGAGCT
Well32	2010106G01Rik	GCGTTATCGAGGTCAAATGAGTTTTCTCTGTACAGTCCT	GTGCTCTTCCGATCTGCCCTGGACTAAGCATTTACT
Well32	2700097O09Rik	GCGTTATCGAGGTCCTCATTGGGAGCGGGAGA	GTGCTCTTCCGATCTTTAAGTATGATTCTTCAGAGGTCT
Well32	2810422J05Rik	GCGTTATCGAGGTCCCTTCAGCCGGTTTCACC	GTGCTCTTCCGATCTTCCTCTAGGAATGAACCCTCT
Well32	Ankrd40	GCGTTATCGAGGTCGGGGTCTTACTGTGGAATTCT	GTGCTCTTCCGATCTTTAGACTTCAGCAAAAGCCAGAA
Well32	Ankzf1	GCGTTATCGAGGTCGATAGGGTCTTACTGCGTAGC	GTGCTCTTCCGATCTCACATCTGAGGAACCTTCTAACAA
Well32	Atp11b	GCGTTATCGAGGTCTGCCCAAGCTATGCTTAAACT	GTGCTCTTCCGATCTAAACTACCAAGGAAAGGCACT
Well32	Retsat	GCGTTATCGAGGTCCTGGCTGCCCTGGACTT	GTGCTCTTCCGATCTAGAAGTGGGTTAAAGGAACACA
Well32	S100pbp	GCGTTATCGAGGTCTTTCTGTTTAGTCCCTGCTGT	GTGCTCTTCCGATCTAAGATTATCAGGTGGATGGGTACA
Well32	Zfp783	GCGTTATCGAGGTCTTGGTTATTTAATTCAGAGTCTCAC	GTGCTCTTCCGATCTTGAGCGATCTTACCAGCCCTAA
Well32	Mib1	GCGTTATCGAGGTCATTCTAAGCTGACATGGAACCT	GTGCTCTTCCGATCTAGCCTCATTGCTTCCTTACAAT
Well33	5031439G07Rik	GCGTTATCGAGGTCCCATGTAAGCCATTCTGCAGT	GTGCTCTTCCGATCTGGTCTCTAATGGCCACTGAC
Well33	Atp5g1	GCGTTATCGAGGTCCTCTGAGGGTGTCATATCTCC	GTGCTCTTCCGATCTTGAGCTATCTCTCTGGACCAC
Well33	Bcl7c	GCGTTATCGAGGTCTATGTTTCCTGTTTCGCCAATT	GTGCTCTTCCGATCTGTGGTGATTTTGTCTGCTTTTGT
Well33	Cables2	GCGTTATCGAGGTCGTAAGTAGGCCAAGGGTCTTC	GTGCTCTTCCGATCTCCAGAGCATTAGTAGGGTACA
Well33	Sgsm2	GCGTTATCGAGGTCGAGACAGGATCTCCCGTTGTA	GTGCTCTTCCGATCTTTGTAGACCAAAACAAAACACC
Well33	Smyd3	GCGTTATCGAGGTCGTGAAGCCTGCTTTCTATGC	GTGCTCTTCCGATCTCATGTTATGTCTGTGCACCAC
Well33	Specc1	GCGTTATCGAGGTCAGCAGAGAGCCTTAAAAGTTTGT	GTGCTCTTCCGATCTGGAAGCTAAAGAAGGGTACCA
Well33	Spnb2	GCGTTATCGAGGTCTCTGTGCCTGGCTATTTTGAA	GTGCTCTTCCGATCTGAAGAGGTACTCGTTTCCATCA
Well33	Zfp81	GCGTTATCGAGGTCGCCTTATCATCAGCCCCAAAT	GTGCTCTTCCGATCTAAGGTCCCTTCTGAGTCAATA
Well33	Jmjd4	GCGTTATCGAGGTCGAATAGCAGTGAAACCAAAAGT	GTGCTCTTCCGATCTCTGGGGTTACAGGTGTATGC
Well33	Luc7l	GCGTTATCGAGGTCTTTGTTTGAGACAGGGTTTTC	GTGCTCTTCCGATCTCCCAGGGACCCTATGATTTC
Well34	4933434E20Rik	GCGTTATCGAGGTCCTCTTGCCTTTGCCATCTTGAGT	GTGCTCTTCCGATCTATTATATCTGGCACCAGCTTTT
Well34	5031439G07Rik	GCGTTATCGAGGTCGCCTCATTCTGGGCTTTGTT	GTGCTCTTCCGATCTCAGATGCAGAAGGAACCACT
Well34	9930104L06Rik	GCGTTATCGAGGTCATCAGGCCAGGTGTTTAATCT	GTGCTCTTCCGATCTCTGCAGTACACCAAGGACAAC
Well34	Atp6v0e	GCGTTATCGAGGTCTTTGCAAGACCCGGTTTCTTT	GTGCTCTTCCGATCTAGAAAACCTGAGAACGGTGAC
Well34	B230217C12Rik	GCGTTATCGAGGTCGTACTGTAGCACACGCCTGTA	GTGCTCTTCCGATCTACTGTGAGCCACTATCTAGGT
Well34	Cdk12	GCGTTATCGAGGTCGTCCATCTGTCCTGGAGTTTC	GTGCTCTTCCGATCTCTCCAGCCTGAAACCTTGT
Well34	Chka	GCGTTATCGAGGTCTTCTGTTTTCCAAGACGAATGT	GTGCTCTTCCGATCTACAGCACAGTACTCATTCTAGC
Well34	Cntrob	GCGTTATCGAGGTCGAGAGGGAAGCAGGTTTGTTA	GTGCTCTTCCGATCTATGGGTTGTAGTCAAATGTCTGA
Well34	Cops5	GCGTTATCGAGGTCCTCTAGCCCTGGAGTTCACT	GTGCTCTTCCGATCTTCATTCCATGTAACCCGAGTA
Well34	Coro7	GCGTTATCGAGGTCCGGTCCATAATAGTAGCCACAAAA	GTGCTCTTCCGATCTCAGTGAGCAGGACATTTATGC
Well34	Cpne6	GCGTTATCGAGGTCCTGAGGCCCACCCTCTT	GTGCTCTTCCGATCTCTGGAGGACTGGGATAGAAGT
Well35	B230325K18Rik	GCGTTATCGAGGTCAATAATCCAGGGACTTGGGAGA	GTGCTCTTCCGATCTTTTAGCTGTCCTGCAACTAGC
Well35	Crtc1	GCGTTATCGAGGTCCAGGTATTGTGAGCCCATGT	GTGCTCTTCCGATCTTATGGCCTTGCTTCTGAATGA
Well35	Ddx55	GCGTTATCGAGGTCTTCGGTGCACAGGATATTTGT	GTGCTCTTCCGATCTACATTCTTAGTGCTGGCTTCA
Well35	Dennd5a	GCGTTATCGAGGTCGTTTGTTGTGGGGTTGGAGA	GTGCTCTTCCGATCTTCTGGAAGAACAATGAGCACT
Well35	Diablo	GCGTTATCGAGGTCGATTAAAGACATGTGCCACTGC	GTGCTCTTCCGATCTTGCTCACCATCTCTTCCTTCT
Well35	Dlgap1	GCGTTATCGAGGTCCTCCAAAGGAAACAAAAGTAAAACT	GTGCTCTTCCGATCTAGGGCTCTGATTTACCCTCT
Well35	Dnajc16	GCGTTATCGAGGTCAATGTTGATGCAGAGATGTGGT	GTGCTCTTCCGATCTCTGACATTTCATCCGCATCCT
Well35	Dusp11	GCGTTATCGAGGTCAAGTAGAGGCTCTTGCTGTGT	GTGCTCTTCCGATCTGTATCAGGGAGCCAAGCTATT
Well35	St6galnac6	GCGTTATCGAGGTCGGAAGTGATTCCCGGTTTTCT	GTGCTCTTCCGATCTGCTTGGGCACTCTACACATAC
Well35	Zbtb4	GCGTTATCGAGGTCAAAGCTGCACTAGTGGTGAAA	GTGCTCTTCCGATCTCCTATGTCCTTGGGCTGTAC
Well35	Lrrn4cl	GCGTTATCGAGGTCTATTTAAAGGCCTGGCATGGT	GTGCTCTTCCGATCTAGCTGCCATGTGGATGCTA
Well35	Prpf19	GCGTTATCGAGGTCCAACAGGGCAGGGATTCTC	GTGCTCTTCCGATCTACACTCAGCTGGATTGATTAAGT
Well35	Wdr76	GCGTTATCGAGGTCGCTCCAGATGAGGGGTTTGTA	GTGCTCTTCCGATCTCACGCATTTGCAGAAACTGTC
Well36	Crtc1	GCGTTATCGAGGTCGGTTGGATAGTTGGCTCAGAGA	GTGCTCTTCCGATCTCTGGTGGAGCATATGTAGGTA
Well36	Dennd5a	GCGTTATCGAGGTCGGTGCTGGGAATTAAACCTCT	GTGCTCTTCCGATCTTCCTGGACGCTGTCCTC
Well36	Deptor	GCGTTATCGAGGTCAAAGATAGGGTGTTGGTGGTC	GTGCTCTTCCGATCTCCCCGAGGTAGGAAGATTAGTA
Well36	ENSMUSG00000009647	GCGTTATCGAGGTCTTCCGTGCCAGTGACATCTTA	GTGCTCTTCCGATCTAAAGAGAAGTAGGCAGTCTCC
Well36	ENSMUSG00000014767	GCGTTATCGAGGTCCACACAGTGGAAGAAGTTGAC	GTGCTCTTCCGATCTACCTCATAATTCCATCTCTAGGAC
Well36	Eapp	GCGTTATCGAGGTCCTGACTGCTTGCTCTAACAGA	GTGCTCTTCCGATCTTCTTCCCTTGTCACCATCAGA
Well36	Ece2	GCGTTATCGAGGTCGATTTGCTCAGGTCCTCACTA	GTGCTCTTCCGATCTATCATCAGTGCTTGAAACACAA
Well36	Eftud2	GCGTTATCGAGGTCGGGTCTCTCTCTATAGTCCTGT	GTGCTCTTCCGATCTCTCTCCAGCCCTTGGTTTTGT
Well36	Tia1	GCGTTATCGAGGTCACTCAGTAAACAGGGAACAGA	GTGCTCTTCCGATCTTGGACTTTCTCCCCTTAGTGT
Well36	Rsad1	GCGTTATCGAGGTCCTTGGTGGTTTGCTCTTCTA	GTGCTCTTCCGATCTACAACAAGTGGCCTTGGATAA
Well36	Cdk7	GCGTTATCGAGGTCAGCATGTATGGAAGTGGATCTC	GTGCTCTTCCGATCTTCCATAAACAAAGCACAGGTAAA
Well36	Cds2	GCGTTATCGAGGTCAGTGAGCTAACGCATGTAAGC	GTGCTCTTCCGATCTACGTGCTCACTTTACAGAACA
Well37	ENSMUSG00000014767	GCGTTATCGAGGTCCCTTTCCTAAAATGTCAGAATCTTC	GTGCTCTTCCGATCTCAGAGTAGTGATAGGGCTGAC
Well37	ENSMUSG00000016024	GCGTTATCGAGGTCAAGGAAGCAAGCACAAGTCT	GTGCTCTTCCGATCTCTAGCCTTGAGAATTCCTGGTC
Well37	ENSMUSG00000019795	GCGTTATCGAGGTCGCCATGTCTTCTTTTGAAGCAC	GTGCTCTTCCGATCTTTTCCAACCATCCGTGCAAAA
Well37	ENSMUSG00000019978	GCGTTATCGAGGTCTGAAGTGGCCACATTGGATTC	GTGCTCTTCCGATCTGAGGAAAGAAACCCAGAGCT
Well37	ENSMUSG00000020140	GCGTTATCGAGGTCGCTAAGACTACAGAGGAGAGC	GTGCTCTTCCGATCTTGAATAAGAACGACAGCAGAGT
Well37	ENSMUSG00000020564	GCGTTATCGAGGTCGTCACTTAGCACCCCTTGTC	GTGCTCTTCCGATCTTCCTCTGGGAAAGAAGCTAGT
Well37	ENSMUSG00000021098	GCGTTATCGAGGTCAAAACAGAGTAAGAAAGTGTGTC	GTGCTCTTCCGATCTTCTCTGACAAACAGGTGAGAC
Well37	ENSMUSG00000045999	GCGTTATCGAGGTCAACCGCCCCAGCCAAAA	GTGCTCTTCCGATCTGGACCGCCTCCGATTTC
Well37	Tulp4	GCGTTATCGAGGTCAGGAGTAACCTCAATGATAGGT	GTGCTCTTCCGATCTCACACAGTGTAGTGGCATTCA
Well37	Unc80	GCGTTATCGAGGTCCCCTGAGGTTCATTTCAAGGT	GTGCTCTTCCGATCTTTGTGTTTCTCCTCCCCAAAC
Well37	C2cd2	GCGTTATCGAGGTCATTCTTCATGGGTATGGTGGT	GTGCTCTTCCGATCTTAGCAATGCTTCGAGTAGAGC
Well37	Prpf19	GCGTTATCGAGGTCGTGTAGTGGTGCACACCTTA	GTGCTCTTCCGATCTTGTGTGCCATCCAAATCCTTA
Well38	B230208H17Rik	GCGTTATCGAGGTCAAACAACAAAAGTTAGGTGTGGT	GTGCTCTTCCGATCTAAGGTGAACTCGTGCTATACC
Well38	ENSMUSG00000021098	GCGTTATCGAGGTCTAATTCCACCGTTTGTGCTGT	GTGCTCTTCCGATCTCGCCTTAAACTCTGGCTGTATC
Well38	ENSMUSG00000022538	GCGTTATCGAGGTCCTCTGATGGGTACCAGACAC	GTGCTCTTCCGATCTGTGGAACCAAGTGTGCAAATC
Well38	ENSMUSG00000022763	GCGTTATCGAGGTCTGTTGATCTGGGGTCTTAAGT	GTGCTCTTCCGATCTCCAAGCAGCAATTCTACCAAAT
Well38	ENSMUSG00000022905	GCGTTATCGAGGTCAGGAAATCCAGACAACCAACA	GTGCTCTTCCGATCTGACCCAAGCTGATTCAAACTC
Well38	ENSMUSG00000024163	GCGTTATCGAGGTCTGCAAATACTAGCCATTTGTCT	GTGCTCTTCCGATCTATCTCTCCAGTCCCTATTTCTT
Well38	ENSMUSG00000027259	GCGTTATCGAGGTCCATGACAACTCTTTGAAAAGTCA	GTGCTCTTCCGATCTATCTCTCCAGCTCCCAACTA
Well38	Eftud2	GCGTTATCGAGGTCGCTGTGTGGCTCAGGTT	GTGCTCTTCCGATCTCAGAGCAGGGAAAGTGGAAAA
Well38	Rragd	GCGTTATCGAGGTCTTGCTTCCTTTTCCCCAAATTC	GTGCTCTTCCGATCTACTGGGAGGCTCAATCTTACA
Well38	Rsad1	GCGTTATCGAGGTCATGTACACCTGTATGCCAGAA	GTGCTCTTCCGATCTTGTCATGCAGGCATATATACA
Well38	Rwdd2b	GCGTTATCGAGGTCTGGAGTTACAGGAGGTTGTGA	GTGCTCTTCCGATCTCCAGCTGGCCTTCAACTTC
Well39	ENSMUSG00000027655	GCGTTATCGAGGTCCCACAGGTAAATTTGCACAGAA	GTGCTCTTCCGATCTTGTAAGGTCCCAGGTTCAATC
Well39	ENSMUSG00000030621	GCGTTATCGAGGTCTCACATATGCACATTCACACT	GTGCTCTTCCGATCTGAGGGGTCACTTACCCTCTTT
Well39	ENSMUSG00000035596	GCGTTATCGAGGTCAGGGACCAGGGAAGAAGTC	GTGCTCTTCCGATCTTCCAAGTATGGTCCCTTCTGA
Well39	ENSMUSG00000037788	GCGTTATCGAGGTCGGCACACTGCTCTGCTA	GTGCTCTTCCGATCTAGACCTCTGTCGTCTAACTTACTA
Well39	ENSMUSG00000040111	GCGTTATCGAGGTCCCAGGGCAGATAAACTTTGTT	GTGCTCTTCCGATCTCTGGGAATGGCTTCTTCAGAT
Well39	ENSMUSG00000044468	GCGTTATCGAGGTCCTACTGCCCTTCGAATCTTTCT	GTGCTCTTCCGATCTAGCTTTGATTGGGCAAACCTA
Well39	ENSMUSG00000045409	GCGTTATCGAGGTCACCTGGCTAATTTCCTTCCTAA	GTGCTCTTCCGATCTTGTCACTCACCGCATTTCTAT
Well39	Taok3	GCGTTATCGAGGTCGACAACATAGAACCTGTCTCA	GTGCTCTTCCGATCTAACAAAGAAGGGCTTGGAGAT
Well39	Taz	GCGTTATCGAGGTCGTGGTTGGAGAACTATCTCAGT	GTGCTCTTCCGATCTCAATCCTTATGCCCCTGCTTA
Well39	Tshz2	GCGTTATCGAGGTCATTAAAACTTTAAGGGCCCAATT	GTGCTCTTCCGATCTATGCTCTCAGCTTTTCCAAGT
Well39	Vamp1	GCGTTATCGAGGTCTGTCTCTCGGTGTTGTTTACA	GTGCTCTTCCGATCTCCAACTCATTGCCCTCATCT
Well40	ENSMUSG00000047804	GCGTTATCGAGGTCCTCCGTAGGGTAGCAGTCTT	GTGCTCTTCCGATCTCTAAGGTCTAGCCCCAGGAC
Well40	ENSMUSG00000049176	GCGTTATCGAGGTCGGAAGCAGGAGCAGCAC	GTGCTCTTCCGATCTCCCAAGCAGGACCATTGAT
Well40	ENSMUSG00000053007	GCGTTATCGAGGTCAGGATGTACTTCTTCGCTCAC	GTGCTCTTCCGATCTTTTACTGAACAGCCAAACATGTC
Well40	ENSMUSG00000055067	GCGTTATCGAGGTCATCTCTCCTGCCCCTACATTT	GTGCTCTTCCGATCTCCTCTCATATCCTACAGCAACA
Well40	Ezh1	GCGTTATCGAGGTCATGAGTGTTTTCCCTGCATGT	GTGCTCTTCCGATCTCACCACCCAGTGTTTAGGTT
Well40	Taz	GCGTTATCGAGGTCGGCAGGTGAATCTCTTGAGT	GTGCTCTTCCGATCTTTGGTTTCTAGTTGGCCTCAA
Well40	Timm17b	GCGTTATCGAGGTCTCTGCTGTTTCTTTCTTGAGACA	GTGCTCTTCCGATCTTGCCTCTATATGCAACTGGAC
Well40	Tpst1	GCGTTATCGAGGTCTGTGAAGCACATCTCTTTGAAGT	GTGCTCTTCCGATCTCAGCAAGATAGTGGGGTCATA
Well40	Trub2	GCGTTATCGAGGTCGATTATGCTGACCTTGAGCTCT	GTGCTCTTCCGATCTGAAGCGGGAAAGTGAAAAGGT
Well40	Tulp4	GCGTTATCGAGGTCGCAGGCAGATCTCTTGAGT	GTGCTCTTCCGATCTTGTGGCTCTGTTATGCATCAT
Well40	Vezt	GCGTTATCGAGGTCGGCTGCTCTATATTGCCTACC	GTGCTCTTCCGATCTCTGAAGCCCAGTCAAGTCAA
Well41	ENSMUSG00000082145	GCGTTATCGAGGTCGGGAATCCAACAAGAAAACAGAC	GTGCTCTTCCGATCTTCCTTTGAGTGCTGCTCTATT
Well41	ENSMUSG00000085216	GCGTTATCGAGGTCTGATCTGACAAAGTACACTATCATT	GTGCTCTTCCGATCTAACCAATCAGTAAGGCCAGAT
Well41	Ezh1	GCGTTATCGAGGTCCCATCTTTACCTCTAGCACTCC	GTGCTCTTCCGATCTATGGCACACATCTGTAATCTCA
Well41	Fastk	GCGTTATCGAGGTCCTTGCGCTGTGTTCTCATTTC	GTGCTCTTCCGATCTGAGAGGTTAAGCCTGAGGTCAT
Well41	Fbxl18	GCGTTATCGAGGTCCCTGCCCTCACATCTCCT	GTGCTCTTCCGATCTCTGGAGACCCCATGTAAACAC
Well41	Fbxo27	GCGTTATCGAGGTCTGCGGGTTGGAAAGATAGCTC	GTGCTCTTCCGATCTGCGAGACTTGAGCCTTTTAAC
Well41	Fitm2	GCGTTATCGAGGTCTGCTGCACGCCTCTAATC	GTGCTCTTCCGATCTGTGTCTCTATCACCAGCCAGT
Well41	Flna	GCGTTATCGAGGTCCTTGAGGTTGGCAGGAAGTA	GTGCTCTTCCGATCTCCCCAACCTCCTATCTCCTAA
Well41	Oraov1	GCGTTATCGAGGTCCCTTTAATCCCAGTGCTCAAGA	GTGCTCTTCCGATCTCCTGCCAGCTCGTCTTATATC
Well41	Psmd9	GCGTTATCGAGGTCAGACGGACTCAGTGTGTAATC	GTGCTCTTCCGATCTGAGGTCTGAGAGGGACTTGA
Well41	Dagla	GCGTTATCGAGGTCGACTGAGCCATCAGGGACATA	GTGCTCTTCCGATCTTGTGTGGGGTGTCAATCTGAA
Well41	Exoc8	GCGTTATCGAGGTCGGGACCTTCTGTGACTCTTCA	GTGCTCTTCCGATCTCCTACCCACCTATCCCTACTC
Well42	ENSMUSG00000085291	GCGTTATCGAGGTCCCTCTGGGGATTGATTGTTGT	GTGCTCTTCCGATCTTTTTCAGAAGCCCACATTGAA
Well42	ENSMUSG00000087313	GCGTTATCGAGGTCCCTGGCTACAGAATTACTACACA	GTGCTCTTCCGATCTCCACTTCCGGTTTCCTTTCAT
Well42	ENSMUSG00000089769	GCGTTATCGAGGTCATGGCTGAGATCCTGAAGACT	GTGCTCTTCCGATCTCTGGAATATCAGCACGGAGAC
Well42	ENSMUSG00000091947	GCGTTATCGAGGTCTTCAAAGGAGCAGAAGCCAGT	GTGCTCTTCCGATCTAGCTGACCATGGACTTATAGC
Well42	Ezh1	GCGTTATCGAGGTCGTTAACAACACTTCCTGCTCT	GTGCTCTTCCGATCTACCACACTCAACCCATGTATC
Well42	Fastk	GCGTTATCGAGGTCACCACTAGCCCTGTGAATGAC	GTGCTCTTCCGATCTCCCTGGTATTCTTACCCAGTC
Well42	Fbxl18	GCGTTATCGAGGTCGCCAGTAGTGGTGAAGGTTTT	GTGCTCTTCCGATCTAACATCCCAGGAGAAAAGTGA
Well42	Fitm2	GCGTTATCGAGGTCGGCAGGGTCTTACTATTCAGT	GTGCTCTTCCGATCTACCTTTGGTGACAACATCTT
Well42	Gla	GCGTTATCGAGGTCAAAATCTGCTTCCTCCAGGT	GTGCTCTTCCGATCTTCACCAGGACAGTTCATCAAT
Well42	Golga2	GCGTTATCGAGGTCTTCCTCAGCCACCCTTATCT	GTGCTCTTCCGATCTAGGAGCCTGATCTTTTGGTTTT
Well42	Nol10	GCGTTATCGAGGTCGGTGGTGCATCCCTTTAACTT	GTGCTCTTCCGATCTACAGAGAAAACCTGTCTGGAAC
Well42	Parg	GCGTTATCGAGGTCGTCTGGACAACACACAGACA	GTGCTCTTCCGATCTATCAAGGATGCAGTCTCTTCT
Well42	Ppp1r15b	GCGTTATCGAGGTCGGGGTGGTTTGGGGATTT	GTGCTCTTCCGATCTGCAGTTTTCCTGCTTCAACT
Well43	Flt3	GCGTTATCGAGGTCAGAAGGGGACAGTTTGAGAAA	GTGCTCTTCCGATCTCTGAAAACAGGCTCCATGGT
Well43	G2e3	GCGTTATCGAGGTCATTCCCCGCAACCAACCAC	GTGCTCTTCCGATCTAGCGTTTTCAGACCCTGTT
Well43	Garnl3	GCGTTATCGAGGTCCCCTGGCTAGCTTGAATTTAC	GTGCTCTTCCGATCTCCCTAGATACATTCTGTGTGCT
Well43	Gga2	GCGTTATCGAGGTCGAGGCCCTTGGTTCAATTTCTA	GTGCTCTTCCGATCTTGAGCTATCTCCACAGCCTTA
Well43	Gm13563	GCGTTATCGAGGTCCAACACTACTGGAGTGGGTAC	GTGCTCTTCCGATCTGTTGGAGGCGAAGATGATCAA
Well43	Grcc10	GCGTTATCGAGGTCCGCCTGAAAAGTTATGGCTCTT	GTGCTCTTCCGATCTATGGAGAAACACTTGCCTATGT
Well43	Gria3	GCGTTATCGAGGTCCTATGGTGTGGCAACCCCTAA	GTGCTCTTCCGATCTAACAGTCAGAGAGGACAACAC
Well43	Gtf2a2	GCGTTATCGAGGTCAGGCTGTCATTGAATGGTCT	GTGCTCTTCCGATCTCTCTCTGAGCCAATGCTGAAT
Well43	Ppp2ca	GCGTTATCGAGGTCCCTGAGTGGCTGGGATCTT	GTGCTCTTCCGATCTGACCACTCACTCTTTGACACA
Well43	Malt1	GCGTTATCGAGGTCTGTGTATATGTGGAGACCTGAGT	GTGCTCTTCCGATCTTGTGCTCCAGTGTAAGACAGA
Well43	2900026A02Rik	GCGTTATCGAGGTCCTCCATGCTTGCTCCCTGTC	GTGCTCTTCCGATCTGTCAGGTTTTGAACTCAAACAA
Well43	3110056K07Rik	GCGTTATCGAGGTCACTGGAGTTACAGACAGGTGT	GTGCTCTTCCGATCTTAACAGTTGCATATGGCTAGCA
Well43	Acot10	GCGTTATCGAGGTCAGGGAAAATCAAGGGTACTTC	GTGCTCTTCCGATCTGTTCTCGGCCATATGTGGTAA
Well43	Agl	GCGTTATCGAGGTCTTAGGCATGGTTTTATGACTGC	GTGCTCTTCCGATCTGTGATCCTAAGTCCTGCTGTC
Well44	Fam46c	GCGTTATCGAGGTCTTTGCCTGGCTGTTGAGATTT	GTGCTCTTCCGATCTTCAATTTGGAAATGGATGCTTCA
Well44	Fnbp1	GCGTTATCGAGGTCTGCACACTTACACAAAACACAT	GTGCTCTTCCGATCTCATGGCTGCTAACCTCAGATA
Well44	Gm15535	GCGTTATCGAGGTCCATGCTTCCTCTGCCTTACTC	GTGCTCTTCCGATCTATTACTTTCCCCATTGCAGAC
Well44	Gm15892	GCGTTATCGAGGTCACTGACTGCGTTCTGAGTTC	GTGCTCTTCCGATCTCTCCAATGTATAGCCGCTTCT
Well44	Grik2	GCGTTATCGAGGTCATACATTTGCTTGGCCATGTC	GTGCTCTTCCGATCTCAAGGCTGTCCCAATTACCAC
Well44	Herc1	GCGTTATCGAGGTCTGCTAGGGTGATCAGGAAAGA	GTGCTCTTCCGATCTGCCTACATGTATAGCTGAGCAC
Well44	Hif1a	GCGTTATCGAGGTCTGCCGGTGAGTTCCTTTAATC	GTGCTCTTCCGATCTAAGAACAGTCAGTGGCCCTAA
Well44	Hipk4	GCGTTATCGAGGTCACTCATCCCTGTGTATCTCCT	GTGCTCTTCCGATCTACTTGCCTACTATGCACTACA
Well44	Homer1	GCGTTATCGAGGTCTTCCAACCCTGCCCTAGTAT	GTGCTCTTCCGATCTAGGTCCTTACAGATAGGTACT
Well44	Hp1bp3	GCGTTATCGAGGTCGCATTATGAGGGCTGGGAGT	GTGCTCTTCCGATCTGAGAGCCACATATGCTAATGA
Well44	Cnnm1	GCGTTATCGAGGTCGCAGCACCCGTAACTCCAC	GTGCTCTTCCGATCTCGGCGGGAAGCTCTTTT
Well44	Echs1	GCGTTATCGAGGTCGAAAACAGAGACTGGCTGGT	GTGCTCTTCCGATCTGCAGCTCATAGCTCAAGATGT
Well45	Gm17254	GCGTTATCGAGGTCGAAGTAATGTCAGCCTGGAGA	GTGCTCTTCCGATCTTGGAATCCCTGCAATTGAGTC
Well45	Idh3b	GCGTTATCGAGGTCCCTCTGCCTCTCTGCTCT	GTGCTCTTCCGATCTGGGCCAGATTATAAAGAACTGA
Well45	Ifnar1	GCGTTATCGAGGTCAGTTAAGAACACTGGCTCTTCT	GTGCTCTTCCGATCTCTCCACAGGCATTAGGTATGC
Well45	Inpp5j	GCGTTATCGAGGTCGGGTGGGAGCTTTTGTTGTTA	GTGCTCTTCCGATCTTACCTATGCTAGCGAAGTCTC
Well45	Ivd	GCGTTATCGAGGTCGGTGGCACAGTCCTGTAATC	GTGCTCTTCCGATCTGCTCTAGCCTCATGCTTACAC
Well45	Lrch3	GCGTTATCGAGGTCAGGCAATAGGCTAAAGAGTTC	GTGCTCTTCCGATCTAGGGAGGGGATGGAATAATCT
Well45	Mapk1	GCGTTATCGAGGTCAAGTACGCTGTCGCTATC	GTGCTCTTCCGATCTATGCACCGAAAGGAAAAGAGT
Well45	Vezt	GCGTTATCGAGGTCAAATCTAGGTGTAGTGGCACAT	GTGCTCTTCCGATCTTGCTGACACACTAAAGTGGA
Well45	Vwa5b2	GCGTTATCGAGGTCAGCTGTGGGGATCATTCTAGT	GTGCTCTTCCGATCTCTTCAGACAAGTCCTCAGAGA
Well45	Xpnpep3	GCGTTATCGAGGTCTGTGTGAACTGGGCATAGTC	GTGCTCTTCCGATCTATGTTGTAGCAGTTAGCAGGT
Well45	Zkscan3	GCGTTATCGAGGTCATGTTCCTGACTTGATAATGGAC	GTGCTCTTCCGATCTTTTAATCACTGATGTGGGAGGA
Well46	Gm17354	GCGTTATCGAGGTCACTGCTTCTGCTTTTAAAGTGAC	GTGCTCTTCCGATCTTCTTCAAATGCCCTGCTCTC
Well46	Gtf3c2	GCGTTATCGAGGTCGGTGTCGCTGCCCAATC	GTGCTCTTCCGATCTTCACCTTGGGACTCTTAGGA
Well46	Hspa4l	GCGTTATCGAGGTCACAAATGGTAGTTGTTTAACCATCA	GTGCTCTTCCGATCTCCTGCTGGGGCTAAAAGAT
Well46	Ifnar1	GCGTTATCGAGGTCCATCTGCATACCTAATGCCTGT	GTGCTCTTCCGATCTTCCTGGAAGATGGGAAGTAGA
Well46	Mkln1	GCGTTATCGAGGTCAGTAGAAGGAAGAAAGGCTCT	GTGCTCTTCCGATCTGTTGGCTTTGGCCATTTTGA
Well46	Mrpl51	GCGTTATCGAGGTCAGGTTTTGCTATGACATTCTTC	GTGCTCTTCCGATCTACCTTTCTGTCATCTCCAGAC
Well46	Pdcd2	GCGTTATCGAGGTCTTCACCTGATTTCCTTAATAGTGA	GTGCTCTTCCGATCTAGAGTAGTGATAGGGCTGACAT
Well46	Pigu	GCGTTATCGAGGTCAAACAAAACAAGCCGGGTGTA	GTGCTCTTCCGATCTTGTGACGCCAAAACAATTCTAA
Well46	Cep68	GCGTTATCGAGGTCAAGGTGGGCTTTTCAGGTTTA	GTGCTCTTCCGATCTTGGTAAATCATGCTGTGTAGC
Well46	Chka	GCGTTATCGAGGTCTGAGACAGGATCTCTCCACAC	GTGCTCTTCCGATCTCACATTTGTCGCATTTCAAGT
Well46	Bri3bp	GCGTTATCGAGGTCTTAAGGCCAGTCTCAGCTACT	GTGCTCTTCCGATCTTTCCAGTCTGACCAAATGTAGA
Well46	Dact3	GCGTTATCGAGGTCGCCCAGTAGACTGGTCTCA	GTGCTCTTCCGATCTCCTCGTGAAGGCACAGTACATC
Well47	Gm4793	GCGTTATCGAGGTCCCCAAATCTTCCTGCCTCTAC	GTGCTCTTCCGATCTGCAAGCGTTGTTAAAGCACAT
Well47	Ophn1	GCGTTATCGAGGTCACCTCTGGAAGAGGAACC	GTGCTCTTCCGATCTAGCATCCTATTGGCAGTTTTGA
Well47	Pdcd2	GCGTTATCGAGGTCTGGAGCTGGCTATTACAGGTA	GTGCTCTTCCGATCTCAGATGATGCTGGGTTCTGT
Well47	Ppil2	GCGTTATCGAGGTCTTGTGTGAGGGTGTTAGATCC	GTGCTCTTCCGATCTCAAATCAATTCCAGCACTGGT
Well47	Ppp1r12b	GCGTTATCGAGGTCGGGCCATCTTCTTGATTGTTA	GTGCTCTTCCGATCTGATCGCATTCCATCTGTCCT
Well47	Prpsap1	GCGTTATCGAGGTCGCTGCAGTGTCTAAATCAGGT	GTGCTCTTCCGATCTCAAAGCTCTCCACGTCATCA
Well47	Qtrtd1	GCGTTATCGAGGTCTACTTCTGTGGAGTCTTGTGT	GTGCTCTTCCGATCTTGAGATCACACAGTAGCGTTTC
Well47	SYT2	GCGTTATCGAGGTCTAGCAACAGGTGGCCCATA	GTGCTCTTCCGATCTTTGCCAGACATGATACAGGAT
Well47	Xpnpep3	GCGTTATCGAGGTCCCATACTGAAAGAGATCCACCT	GTGCTCTTCCGATCTCATTAATGATGCAGCCATCTCT
Well47	Zfp451	GCGTTATCGAGGTCTAGCCTTGCTAGCCTCTGTC	GTGCTCTTCCGATCTACAAGTGGACACTGATTTTATTAGA
Well47	Igfbp7	GCGTTATCGAGGTCCTCTTGCACACGCACAC	GTGCTCTTCCGATCTTCCTGCCCCTCTCCTCT
Well48	Fam40b	GCGTTATCGAGGTCAGTAGACCAGCTTGACCTTGA	GTGCTCTTCCGATCTGAGGACAGAAGACATCAGATC
Well48	Nbeal1	GCGTTATCGAGGTCTTAGCTGGCCTGTAACTACCT	GTGCTCTTCCGATCTTTTTGGAAGGACGACGGAAAC
Well48	Nmnat1	GCGTTATCGAGGTCTACTCTTTAGGGGCTGGAGA	GTGCTCTTCCGATCTGTGAGGCTGCTCTTTCTCTTT
Well48	Nom1	GCGTTATCGAGGTCCCCTACTCCCACCAGGTTATC	GTGCTCTTCCGATCTGCCACTGCACCTTATACGTTA
Well48	Nsun5	GCGTTATCGAGGTCGGAGAGTTAAGGGCACAGAC	GTGCTCTTCCGATCTGGGAAAACCACCAGTTAGGT
Well48	Nt5c3l	GCGTTATCGAGGTCAGGTCACTTAGGCAAGGAAAA	GTGCTCTTCCGATCTCTAAGGAGCAAATCCAGAGTGT
Well48	Ocel1	GCGTTATCGAGGTCTTTCCAAGGCTGGGTTTCTCT	GTGCTCTTCCGATCTGGGGACAGATTGAGATGTGAA
Well48	Ppp1r7	GCGTTATCGAGGTCCCCTGGCCTACATAACAAGAT	GTGCTCTTCCGATCTAAAGCCAATTCCAAGGTCTCTC
Well48	Pwwp2a	GCGTTATCGAGGTCTGTATGTATGTGGGGCCTAGA	GTGCTCTTCCGATCTGCAGTCTGCTAATGCCTTTGT
Well48	Exoc8	GCGTTATCGAGGTCTATAGCCTTGGCTGTACTGA	GTGCTCTTCCGATCTAGCCTTTAGACCCAATGGAC
Well48	Gabpb2	GCGTTATCGAGGTCGACACCTTTCTGTCAGATGTA	GTGCTCTTCCGATCTAGAGAAAACGGAGGAAGATCC
